# Supplementary material for: Designing strategies of Pingyao lacquerware tourist souvenirs based on tourists’ demand
Source: PLoS One. 2024 Jul 29;19(7):e0305662. doi: 10.1371/journal.pone.0305662 (PMC11285957; doi:10.1371/journal.pone.0305662)
Supplement: S1 Data — (XLSX) [file pone.0305662.s001.xlsx]

## Sheet: Code
	Raw words:	Concept (demand point)	Categories	Overarching theme
	F1: Yesterday, I watched craftsmen make lacquerware on the spot. The craftsmanship is amazing. The inheritance of this intangible skill is very important. F5: I bought a paint bowl yesterday. The painter of the craftsman is really great. It looks very beautiful. I like it very much. M4: I studied lacquerware making for some time in college. Its craft is very complicated, and it takes several mont…	Craft	Visuality	Appearance Demands
	F2: I bought a lacquer jewelry box when I came to travel in 2020; this time, I purchased two lacquer paintings. I like all kinds of materials used in lacquer painting very much. M1: I saw many lacquerware carcasses in the Tang Dou Direct Store. Besides wood, there are various kinds, such as ceramics, wood, and metal. It is very novel.	Materials
	F1: I saw that most lacquerware was made of square jewelry boxes. I visited many stores and didn't see anything else. F6: When traveling in Fujian, I saw various lacquerware shapes, but there are fewer lacquerware shapes here. M3: I prefer lacquerware with unique shapes. F9: Most kinds of lacquerware in every store are jewelry boxes, and the shapes are very simple, which I think could be better. …	Shape	Design
	F3: The pattern can be a little more modern. Too traditional patterns make me feel like I was in ancient times, and I don't know where to put it at home. F4: Most of the patterns are animals and plants, and the patterns of lacquerware in different shops are very similar. F7: Its pattern design should be more diversified and aesthetic.	Pattern
	M2: Its colors attract me, and black is calm. They often have specific symbolic significance in culture. M5: Lacquer bodies are primarily black and red, which is too monotonous. There should be more color matching. M6: I prefer those lacquerware with bold colors and rich layers. They are beautiful to me visually. F11: Pingyao lacquerware can explore a broader range of color combinations and be mo…	Color
	F4: I like jewelry boxes and some jewelry accessories very much. It's not very expensive. F8: In the buying process, I found that jewelry box prices vary greatly. Some are thousands, and some are only one or two hundred dollars. M5: The price is a bit expensive. I want to buy it only if it's reasonable. F10: You get what you pay for. I'm willing to buy it if it's good and expensive.	Price	Conveniences	Production Demands
	M2: I saw that many lacquerware pieces of furniture were exquisite. My house was decorated in Chinese style, and I wanted to buy a cabinet when I left. Although it is huge, the boss said it would be delivered. F4: I like jewelry boxes and some jewelry accessories very much. It's not expensive and easy to take away. F5: I prefer something small. F9: Express delivery is very convenient now. Many st…	Portable
	F1: I saw a tourist carrying it in a rugged paper bag on the road. M2: The design and quality of the outer packaging should match the lacquerware. M4: My outer packaging and lacquerware products are equally important. M6: Many people want to bring gifts to their leaders or friends when they travel, which will look more dignified if they are beautifully packaged.	Packing
	F1: I saw that most lacquerware was made of square jewelry boxes. I visited many stores and didn't see anything else. F3: The types of lacquerware in the market are small, and a few shops also have lacquerware tea sets. F8: I visited Pingyao 10 years ago, but lacquerware has mostly stayed the same. F9: The most common lacquerware in every store are jewelry boxes, which could be more attractive to…	Types	Practicability
	F2: I hope it won't come off. M3: The boss said I can contact him if I have any questions as long as it is within the warranty period. M6: The quality of lacquerware is essential to me. After all, I spent a lot of money. F6: I once bought lacquerware in other places, but it cracked and peeled off soon after I used it. I hope merchants can provide more reliable and lasting products.	Quality
	F4: The jewelry box can store many of my rings, earrings, and necklaces well, and it looks good there. F5: I'd like to buy it if it is valuable and beautiful. M4: I saw a small pendant of lacquerware before, which was very beautiful. Later, I learned that it was still a USB flash drive. I bought two for my friends.	Function
	F3: Series lacquerware allows me to choose suitable gifts for different friends and family members, and everyone can get different designs. M3: A series of lacquerware shows rich cultural depth, and each piece seems to tell a different story, which attracts me very much.	Series
	F3: Lacquerware is not only a handicraft but also a cultural transmission. M1: Like ceramics, lacquerware has a profound cultural heritage. I like to buy ceramics and lacquerware products, which is my pursuit of life. F4: Lacquerware represents a profound Chinese culture; my foreign friends like it very much.	Culture
	F3: A good brand represents the quality and credibility of products. M2: I like lacquerware with brand stories. They are unique. F8: I feel more secure buying lacquerware in places like "Tang Dou" and "Yong Long" and will not be cheated. M3: Famous brands are more reliable, and foreigners who don't understand will not be cheated.	Brand	Uniqueness	Emotional Demands
	F4: I like unique and creative souvenirs. It feels novel. M3: The creativity of lacquerware should not be limited to shapes and patterns but also be innovative in functions and experience. F7: Lacquerware in the market often needs more originality, many of which are of the same design. F8: I came to Pingyao 10 years ago, but lacquerware has remained the same since then, and there have been a few …	Interesting idea
	M2: I bought a lacquer pendant shaped like a copper coin, reminding me of Shanxi merchants' story. F8: I bought lacquerware as a gift for my mother in the past two years. Every time I see it, I think I have been here. M4: I listened to the tour guide explaining the development story of Pingyao lacquerware. Every time I saw lacquerware on the road, I could think of the story she told us, and I tho…	Regional
	F6: lacquerware is quite memorable. I want to buy some for my friends. F7: For me, lacquerware is an object and a carrier of my feelings during my travel. I will recall my wonderful travel time in Pingyao every time I see it. F8: I bought lacquerware as a gift for my mother in the past two years. Every time I see it, I think I have been here.	Commemorative significance	Sociality
	F9: I bought a lacquered tea set for my leader. M6: I planted a lacquer art bag at a glance. This bag is also included in the CCTV program. Next month is my birthday. I bought it as a birthday present for myself. F8: I bought lacquerware as a gift for my mother in the past two years. Every time I see it, I think I have been here. F10: Jewelry box was one of women's dowry in ancient times. My frie…	Gift
	F1: Many people are willing to spend a lot of money to collect the works of masters. M3: I have a painted bowl by master craftsman Zhang Jin. It is particularly exquisite. Although it is a little expensive, it is worth it. F3: Yesterday, I listened to a tour guide at the Tang Dou Lacquerware Museum, and many of Master Xue Shengjin's works were collected here. M6: I know some people collect lacque…	Collection
	F10: To save the production time of lacquerware, many craftsmen choose chemical lacquerware. M3: I heard that it will take many years for lacquer trees to start cutting, and if they are not cut in time, it will affect the growth of the trees. M7: A student in our school offers a lacquer course. Lacquer is a material that is harmless to the body.	Environmentally friendly	Sustainability	Extra Demands
	M1: For lacquerware products, safety is my great concern. Especially when using these lacquerware as food containers, they must ensure they do not contain harmful substances. F3: I'm worried that it would be unsafe for my children to touch it without the big paint. M2: I hope all lacquerware products can clearly inform consumers of their materials and paint composition. F6: As a parent of a child…	Safe

## Sheet: Expert 
Expert	Theoretical knowledge	Practical experience	Refer to foreign materials	Personal intuition	Familiarity		Expert	Theoretical knowledge	Practical experience	Refer to foreign materials	Personal intuition	Familiarity
1	0.4	0.3	0.2	0.1	1		1	0.4	0.3	0.1	0.1	1
2	0.4	0.2	0.1	0.1	0.8		2	0.4	0.2	0.1	0.1	0.8
3	0.4	0.3	0.1	0.1	1		3	0.4	0.2	0.1	0.1	0.8
4	0.3	0.2	0.2	0.1	1		4	0.3	0.2	0.2	0.1	1
5	0.4	0.1	0.1	0.1	0.8		5	0.3	0.1	0.1	0.1	0.8
6	0.3	0.2	0.2	0.1	1		6	0.3	0.2	0.2	0.1	1
7	0.4	0.3	0.1	0.1	0.8		7	0.4	0.3	0.1	0.1	0.8
8	0.4	0.3	0.1	0.1	1		8	0.4	0.2	0.1	0.1	1
9	0.3	0.2	0.1	0.1	0.8		9	0.3	0.2	0.1	0.1	0.8
10	0.3	0.2	0.1	0.1	0.5		10	0.3	0.2	0.1	0.1	0.5
11	0.4	0.2	0.1	0.1	0.8		11	0.4	0.2	0.1	0.1	0.8
12	0.4	0.1	0.1	0.1	1		12	0.4	0.1	0.1	0.1	1
13	0.4	0.1	0.1	0.1	0.8
	T7	T8	T9	T10	T11	T12	T13	T14	T15	T16	T17	T18	T19	T20	T21	T22	T23	T24	T25	T26	T27
1	3	4	4	5	4	4	5	5	5	4	5	5	4	5	4	5	5	5	5	5	4
2	5	4	4	5	4	4	5	5	5	4	5	5	4	5	4	5	5	5	5	5	4
3	5	4	4	5	4	4	5	5	5	4	5	5	4	5	4	5	5	5	5	5	4
4	5	4	4	5	4	4	5	5	5	4	5	3	4	5	4	5	3	5	5	5	4
5	5	4	4	5	4	4	5	5	5	4	5	5	4	5	4	5	5	5	5	3	4
6	5	4	4	5	4	4	5	4	5	4	5	5	4	5	4	5	5	5	3	5	4
7	5	4	4	5	4	4	5	5	5	4	5	4	4	3	4	5	5	5	5	5	4
8	5	4	3	5	4	4	5	5	5	4	5	5	4	5	4	5	5	5	5	5	4
9	5	4	4	5	4	4	5	5	5	4	5	5	4	5	4	5	5	5	5	5	4
10	5	4	4	5	4	3	5	5	5	3	5	5	4	5	4	5	5	5	5	5	4
11	5	4	4	3	4	4	5	5	5	4	5	5	4	4	4	5	5	5	5	5	4
12	5	3	4	4	4	4	4	4	4	4	4	4	4	4	4	4	4	4	4	4	4

## Sheet: Questionnaire
1.What is your gender?	2.What is your age stage?	3.What is your educational background?	4.What is your occupation?	5.What is your annual income?（RMB）	6.Do you know anything about Pingyao lacquer souvenirs?	7.Shape-How do you feel if there is this feature in the product?	7.How do you feel if there is not this feature in the product?	8.Color matching-How do you feel if there is this feature in the product?	8.How do you feel if there is not this feature in the product?	9.Pattern-How do you feel if there is this feature in the product?	9.How do you feel if there is not this feature in the product?	10.Types of materials-How do you feel if there is this feature in the product?	10.How do you feel if there is not this feature in the product?	11.Exquisite craft -How do you feel if there is this feature in the product?	11.How do you feel if there is not this feature in the product?	12.Reasonable price-How do you feel if there is this feature in the product?	12.How do you feel if there is not this feature in the product?	13.Types of products-How do you feel if there is this feature in the product?	13.How do you feel if there is not this feature in the product?	14.Quality can be guaranteed-How do you feel if there is this feature in the product?	14.How do you feel if there is not this feature in the product?	15.Easy to carry-How do you feel if there is this feature in the product?	15.How do you feel if there is not this feature in the product?	16.Multiple functions-How do you feel if there is this feature in the product?	16.How do you feel if there is not this feature in the product?	17.Cultural taste-How do you feel if there is this feature in the product?	17.How do you feel if there is not this feature in the product?	18.Series-How do you feel if there is this feature in the product?	18.How do you feel if there is not this feature in the product?	19.Packing-How do you feel if there is this feature in the product?	19.How do you feel if there is not this feature in the product?	20.Brand-How do you feel if there is this feature in the product?	20.How do you feel if there is not this feature in the product?	21.Interesting idea-How do you feel if there is this feature in the product?	21.How do you feel if there is not this feature in the product?	22.Commemorative significance-How do you feel if there is this feature in the product?	22.How do you feel if there is not this feature in the product?	23.Regional characteristics-How do you feel if there is this feature in the product?	23.How do you feel if there is not this feature in the product?	24.Gift-How do you feel if there is this feature in the product?	24.How do you feel if there is not this feature in the product?	25.Collection-How do you feel if there is this feature in the product?	25.How do you feel if there is not this feature in the product?	26.Environmentally friendly-How do you feel if there is this feature in the product?	26.How do you feel if there is not this feature in the product?	27.Security-How do you feel if there is this feature in the product?	27.How do you feel if there is not this feature in the product?
1	2	3	3	2	1	2	1	4	1	2	1	4	1	5	2	5	2	2	1	4	1	2	1	5	1	2	1	5	1	5	2	5	1	5	3	2	1	2	1	5	1	4	1	4	1	4	1
2	5	1	6	3	1	2	1	4	1	2	1	4	1	5	1	5	1	2	1	4	1	2	1	5	1	2	1	5	1	5	2	5	1	5	2	2	1	5	1	4	1	5	1	5	1	4	1
2	3	2	3	5	1	5	2	4	2	4	2	5	2	4	2	4	2	5	2	5	1	5	2	5	2	5	2	4	2	2	1	5	2	5	2	5	2	5	2	5	2	4	2	4	2	5	1
2	2	1	4	3	1	5	2	4	2	4	2	5	2	5	2	5	2	5	2	5	1	5	2	5	1	5	2	4	2	4	2	5	1	5	3	5	2	5	2	5	1	5	2	5	2	5	1
2	3	2	1	2	1	2	4	3	1	4	1	4	2	5	1	5	1	2	4	4	1	5	2	5	1	5	2	4	2	5	1	5	1	5	1	5	2	5	2	5	2	4	2	4	2	4	1
1	2	3	4	1	1	4	1	4	1	5	1	4	2	5	3	5	3	4	1	5	2	5	2	5	2	5	2	4	2	5	3	5	2	5	2	5	2	5	1	5	2	4	2	4	2	4	1
2	3	3	3	2	1	5	2	4	2	4	2	5	2	5	1	5	1	5	2	5	1	5	2	5	3	5	2	4	2	5	2	5	3	5	3	5	2	5	2	5	2	4	2	4	2	5	1
2	2	3	3	3	1	5	1	4	1	5	1	5	2	2	1	2	1	5	1	4	1	5	1	5	2	5	1	5	2	2	1	5	2	2	1	5	1	5	1	5	2	5	2	5	2	4	1
2	4	3	4	2	1	5	1	2	1	5	1	4	2	2	5	2	5	5	1	4	1	5	1	5	2	5	1	5	2	2	5	5	2	5	2	5	1	5	2	5	2	5	2	5	2	4	1
1	2	1	1	3	2	5	1	4	2	5	1	4	2	5	1	2	1	4	1	5	2	5	1	5	1	5	1	5	2	2	1	5	2	5	2	4	1	4	1	2	1	4	2	4	2	4	1
2	3	3	4	2	1	4	1	5	2	5	1	5	1	5	1	5	1	5	1	5	1	5	2	4	1	5	1	5	2	5	2	4	1	4	1	2	3	5	1	4	1	5	2	5	2	5	1
1	3	2	4	2	1	2	1	4	1	2	1	5	2	4	2	4	2	2	1	5	2	2	1	5	1	2	1	5	1	2	1	5	2	2	1	2	1	2	1	5	2	5	2	5	2	5	2
2	5	1	6	2	1	5	1	4	1	4	2	4	1	5	1	5	1	5	1	4	1	5	1	5	1	5	1	4	2	5	2	5	1	5	1	5	1	5	1	5	3	4	2	4	2	4	1
1	5	1	6	3	1	5	1	4	1	4	2	4	1	5	2	5	2	5	1	4	1	5	1	5	2	5	1	5	2	5	2	5	2	5	2	5	1	5	2	4	1	5	2	5	2	4	1
1	2	3	4	1	1	5	2	4	1	5	2	5	1	5	2	2	3	5	2	5	1	5	2	5	2	4	1	5	1	2	3	5	2	5	2	5	2	5	2	3	1	5	1	5	1	5	1
1	2	1	1	4	1	4	1	5	2	4	1	5	2	5	4	5	4	5	2	4	2	5	2	5	1	5	2	4	2	2	1	5	2	5	2	5	2	5	2	3	1	5	2	5	2	4	2
1	3	2	4	2	1	4	1	5	2	4	1	4	2	5	1	2	1	4	1	5	1	5	2	5	2	5	1	4	1	2	1	5	2	2	1	5	1	5	1	2	1	3	2	4	1	5	2
2	2	3	2	2	1	5	2	5	2	4	2	4	1	5	2	5	1	5	2	4	1	5	2	5	2	5	2	2	1	5	1	4	1	5	1	5	2	5	2	4	1	4	1	4	1	4	1
2	3	4	1	3	1	2	1	4	1	2	1	4	1	5	1	5	1	2	1	4	1	2	1	5	1	2	1	5	1	5	1	4	1	4	1	2	1	2	1	4	4	5	1	5	1	4	1
1	4	2	4	4	1	4	1	4	2	4	2	5	2	2	1	2	1	5	2	5	1	5	2	4	1	5	2	5	1	2	1	4	1	2	1	5	2	2	1	3	1	5	1	5	1	5	1
2	4	1	1	3	1	5	1	5	1	5	1	4	1	5	2	2	1	5	1	4	1	5	1	5	1	5	1	4	2	2	2	5	1	2	2	5	1	5	2	2	2	4	1	4	2	4	1
1	2	2	6	2	2	5	2	4	2	4	2	5	2	5	2	5	2	5	2	5	1	5	2	5	1	5	2	4	2	4	2	5	1	5	3	5	2	5	2	5	1	5	2	5	2	5	1
1	3	1	5	2	1	4	1	4	1	5	1	4	2	5	2	5	2	4	1	5	2	5	2	2	1	5	2	4	2	5	2	2	1	5	2	5	2	5	1	5	2	5	2	4	2	4	1
1	2	4	2	3	1	2	1	2	1	2	1	4	1	3	4	2	1	2	1	4	1	2	1	3	4	2	1	2	1	2	1	5	4	5	2	2	1	2	1	2	1	4	1	4	1	4	1
1	2	2	4	2	1	5	1	5	1	4	2	4	1	5	2	2	1	5	1	4	1	5	1	5	2	5	1	4	2	2	1	5	2	5	2	5	1	5	1	2	1	4	1	4	1	4	1
2	5	2	6	2	1	5	1	4	1	4	2	4	1	2	1	2	1	5	1	4	1	5	1	5	2	5	1	4	2	2	1	5	2	5	2	5	1	4	1	5	2	4	2	4	2	4	1
1	4	3	2	4	1	5	2	5	2	5	2	4	1	5	2	5	1	5	2	5	1	5	2	5	2	5	2	5	1	5	2	5	2	5	2	5	2	5	2	5	2	4	1	4	1	5	1
2	4	1	1	4	1	5	3	5	3	5	3	5	1	5	2	5	2	5	3	5	1	5	3	5	1	4	1	5	1	5	2	5	2	5	2	5	3	5	3	5	2	5	1	5	1	5	1
1	4	4	1	2	1	2	1	2	1	2	1	4	1	5	1	5	1	2	1	4	1	2	1	5	1	2	1	2	1	5	2	5	1	5	1	2	1	2	1	5	1	4	1	4	1	4	1
2	2	3	3	2	1	2	1	4	1	2	1	4	1	3	1	4	1	2	1	4	1	2	1	3	1	2	1	5	1	5	2	3	1	3	1	2	1	2	1	5	2	4	1	4	1	4	1
2	3	2	4	3	1	5	3	5	2	4	1	5	1	5	1	5	1	5	3	5	1	5	2	5	1	5	1	4	1	5	1	5	1	5	1	5	1	5	1	5	1	5	1	5	1	5	1
2	2	2	2	2	1	2	1	2	1	2	1	4	1	5	1	5	3	2	1	4	1	2	1	5	1	2	1	3	1	5	2	5	1	5	2	2	1	2	1	5	2	4	1	4	1	4	1
2	3	3	2	2	1	4	1	4	1	5	1	4	2	2	1	2	1	4	1	4	1	5	2	5	1	5	2	4	2	2	1	5	1	5	3	5	2	5	2	2	4	4	2	4	2	4	1
2	2	3	3	1	1	5	1	5	1	4	2	4	1	5	1	5	1	5	1	4	1	5	1	2	3	5	1	4	2	5	1	2	3	2	3	5	1	5	1	5	4	4	2	4	2	4	1
1	3	2	1	1	2	5	2	4	2	4	2	5	2	2	1	2	1	5	2	5	1	5	2	5	2	5	2	4	2	2	2	5	2	2	2	5	2	5	2	2	1	5	2	5	2	5	1
1	2	2	4	3	1	4	1	5	1	5	2	4	2	2	1	2	1	5	2	4	1	5	2	5	2	5	2	4	2	2	1	5	2	2	1	2	4	2	1	4	1	4	2	4	2	4	1
2	2	1	1	1	2	5	2	5	2	4	2	4	1	5	1	5	1	5	2	4	1	5	2	5	1	5	2	2	1	5	1	5	2	5	2	5	2	5	1	5	2	2	1	2	1	4	1
1	4	2	2	2	2	5	1	4	1	5	1	5	2	2	1	2	1	5	1	4	1	5	1	5	2	5	1	5	2	2	1	5	2	2	1	5	1	5	1	5	2	5	2	5	2	4	1
2	3	3	1	2	1	4	1	5	1	4	1	4	2	5	1	5	1	4	1	4	1	5	2	5	1	5	1	4	1	5	1	5	1	5	1	5	1	5	1	5	1	4	1	4	1	4	1
1	4	4	2	3	1	2	4	4	1	4	1	5	2	4	2	4	2	2	4	5	1	5	2	3	1	5	2	4	2	2	1	3	1	2	1	5	2	5	1	5	1	4	2	4	2	5	1
1	3	2	2	1	1	5	1	4	1	5	1	5	2	4	1	4	1	5	1	4	1	5	1	5	2	5	1	4	2	4	1	5	2	5	2	5	1	4	1	5	2	4	2	4	2	4	1
2	2	2	3	2	1	5	1	5	1	5	1	4	1	5	3	2	1	5	1	4	1	5	1	5	3	5	1	4	2	2	1	5	3	5	3	5	1	5	1	5	2	4	1	4	1	4	1
2	2	3	4	1	1	2	1	4	1	2	1	4	1	3	1	4	1	2	1	4	1	2	1	3	1	2	1	5	1	5	2	3	1	3	1	2	1	2	1	5	2	4	1	4	1	4	1
2	2	3	2	3	1	4	1	4	1	5	2	4	2	5	1	2	1	4	1	4	1	5	2	5	1	5	2	4	1	2	2	5	2	5	2	5	2	5	2	2	2	4	2	4	2	4	1
2	3	3	1	2	1	4	1	1	1	1	1	4	2	4	2	4	2	4	1	4	1	1	2	5	1	4	1	5	1	2	1	5	2	5	2	1	5	1	5	5	2	4	2	4	2	4	1
2	5	2	6	1	1	4	1	5	2	5	2	5	2	5	1	5	1	5	2	3	3	5	2	4	1	5	2	4	2	5	1	5	2	5	2	5	2	2	1	5	2	4	2	4	2	3	3
1	2	3	2	1	1	4	1	3	1	4	1	4	2	5	1	5	1	4	1	4	1	3	2	3	1	4	1	5	1	5	1	5	2	5	2	3	1	5	1	5	2	5	1	5	1	4	1
1	3	1	4	2	1	5	2	5	2	3	2	4	1	5	2	5	2	5	2	5	1	5	2	3	1	5	2	5	1	5	2	5	2	5	2	5	2	5	2	5	2	4	1	4	1	5	1
2	4	4	4	2	1	4	1	4	1	5	1	4	2	5	1	5	1	4	1	4	1	5	2	3	1	5	2	4	2	5	1	3	1	5	1	5	2	5	2	5	1	4	2	4	2	4	1
2	3	3	1	2	1	4	1	5	2	4	1	5	2	5	1	5	2	5	2	4	3	5	2	5	1	5	2	4	2	5	2	5	2	5	2	5	2	5	2	5	2	5	2	5	2	4	3
1	3	4	1	2	1	4	1	4	1	4	1	4	2	2	3	5	1	4	1	5	3	5	2	5	1	5	2	4	1	5	1	5	1	5	1	5	2	4	1	5	1	3	2	4	1	4	3
1	2	3	4	1	1	5	2	5	2	4	1	4	2	5	1	5	1	5	2	5	2	5	2	4	1	5	2	4	1	3	2	4	1	4	1	5	2	5	1	5	1	4	1	4	1	5	2
2	3	3	1	2	1	4	1	4	1	5	1	4	2	5	3	5	4	4	1	5	2	5	2	5	3	5	2	4	2	2	1	5	3	5	2	5	2	5	2	2	1	4	2	4	2	4	1
1	3	2	1	2	1	2	4	4	1	4	1	5	2	2	3	2	1	2	4	5	1	5	2	2	3	5	2	4	2	3	1	2	3	3	1	5	2	5	2	5	2	5	2	5	2	5	1
2	3	3	4	4	1	5	2	5	2	3	2	5	1	5	1	5	1	5	2	5	1	5	2	5	2	5	2	5	1	5	1	2	4	5	3	5	2	5	2	5	2	5	1	5	1	5	1
1	5	1	1	2	1	4	1	4	2	4	1	5	2	5	1	5	1	5	2	4	3	5	2	5	1	5	2	4	1	5	2	5	2	5	2	5	2	5	2	5	1	5	2	5	2	4	3
1	2	2	4	2	1	4	1	4	1	4	1	4	3	5	2	5	2	4	1	4	3	4	1	2	5	4	1	3	2	5	2	2	5	2	5	4	1	2	5	2	5	3	2	3	2	4	3
1	4	4	1	1	1	4	1	4	2	4	1	5	2	5	1	5	1	5	2	4	3	5	2	5	1	5	2	4	1	5	2	5	2	5	2	5	2	5	2	5	1	5	2	5	2	4	3
2	2	2	4	3	1	5	2	5	2	5	2	5	1	5	2	5	2	5	2	5	1	5	2	5	2	5	2	5	1	5	2	4	1	4	1	5	2	5	2	5	2	5	1	5	1	5	1
2	3	4	3	2	1	4	1	4	2	4	1	5	2	5	2	5	2	5	2	5	1	5	2	5	1	5	2	5	1	5	2	5	1	5	2	5	2	5	2	5	2	4	2	5	1	5	1
2	3	1	1	1	1	2	4	3	1	4	1	4	2	5	1	5	1	2	4	4	1	5	2	5	1	5	2	4	2	5	1	5	1	5	1	5	2	5	2	5	2	4	2	4	2	4	1
2	3	3	4	2	1	4	1	4	1	4	1	4	2	2	1	2	1	5	2	4	1	5	2	2	5	5	2	5	2	3	1	2	5	3	1	5	2	2	1	4	1	5	2	5	2	4	1
1	2	1	4	4	1	5	3	5	2	4	1	4	2	2	1	2	1	5	3	5	1	5	2	3	1	5	1	4	1	2	1	3	1	3	1	5	1	5	1	5	2	4	2	4	2	5	2
1	5	1	4	4	1	5	1	5	1	4	1	4	2	2	1	5	1	5	1	4	1	5	1	2	1	5	1	4	1	5	1	2	1	5	2	5	1	5	1	5	1	4	2	4	2	4	1
2	2	3	1	1	1	2	1	4	1	2	1	5	2	4	2	4	2	2	1	5	2	2	1	5	1	2	1	5	1	2	1	5	2	2	1	2	1	2	1	5	2	5	2	5	2	5	2
2	3	3	4	5	1	4	1	5	2	4	1	5	2	2	3	2	3	5	2	4	2	5	2	5	1	5	2	4	2	5	2	5	2	5	2	5	2	2	3	5	2	4	2	4	2	4	2
1	2	3	4	1	2	3	5	4	1	3	5	5	1	5	1	5	1	3	5	4	1	3	5	5	2	3	5	4	2	5	1	4	1	4	1	3	5	3	5	5	2	5	1	5	1	4	1
1	3	1	5	2	1	2	1	4	1	2	1	4	3	3	1	5	1	4	1	4	3	4	1	3	1	4	1	4	2	5	2	3	1	3	1	4	1	4	1	5	2	4	3	4	3	4	3
2	3	3	2	1	1	2	1	2	1	2	1	4	1	5	1	5	1	2	1	4	1	2	1	5	1	2	1	2	1	5	2	5	1	5	1	2	1	2	1	5	1	4	1	4	1	4	1
2	3	3	2	2	1	2	1	2	1	2	1	5	2	2	1	5	1	2	1	5	2	2	1	2	1	2	1	5	1	5	2	2	1	5	2	2	1	2	1	5	2	5	2	5	2	5	2
2	3	2	1	1	1	5	1	5	1	5	1	5	2	5	1	5	2	5	1	4	1	5	1	5	2	5	1	5	2	5	2	5	2	5	2	5	1	5	1	5	2	5	2	5	2	4	1
2	2	4	1	2	1	5	3	5	3	5	3	5	2	5	2	5	2	5	3	5	2	5	3	4	1	4	1	5	1	5	2	4	1	5	2	5	3	5	2	5	2	5	1	5	1	5	2
1	3	4	4	3	1	5	2	5	2	4	1	5	2	4	2	4	2	5	2	4	3	5	2	5	2	5	2	4	2	4	2	4	1	4	1	5	2	2	1	4	1	4	2	4	2	4	3
1	3	2	2	2	1	4	1	4	1	5	1	4	2	5	1	5	1	4	1	4	1	5	2	3	1	5	2	4	2	5	1	3	1	5	1	5	2	5	2	5	1	4	2	4	2	4	1
2	3	4	2	2	1	2	1	4	1	2	1	4	3	2	3	2	3	4	1	4	3	4	1	3	1	4	1	3	2	2	3	3	1	2	3	4	1	5	2	2	3	3	2	3	2	4	3
2	3	3	4	1	1	5	1	4	1	4	2	4	1	2	1	2	1	5	1	4	1	5	1	5	1	5	1	4	2	2	1	5	1	2	1	5	1	5	1	2	1	4	1	4	2	4	1
1	2	1	4	5	1	5	1	5	1	4	1	4	2	5	1	5	1	5	1	4	2	5	1	5	1	5	1	4	2	5	2	5	2	5	2	5	1	5	1	2	4	4	2	4	2	4	2
2	3	3	5	2	1	5	2	4	2	4	2	5	2	4	2	4	2	5	2	5	1	5	2	5	1	5	2	5	1	4	2	5	1	5	3	5	2	5	2	5	2	5	2	5	2	5	1
1	2	3	4	1	1	2	1	2	1	2	1	4	1	2	1	2	1	2	1	4	1	2	1	5	2	2	1	3	1	2	1	5	2	5	2	2	1	5	1	5	2	3	1	3	1	4	1
1	2	3	4	4	2	5	1	5	3	5	3	4	1	5	1	4	2	5	3	4	1	5	3	5	1	5	3	3	1	4	2	5	1	5	2	5	3	5	3	4	2	4	1	4	1	4	1
2	3	3	1	1	1	2	1	2	1	2	1	5	2	2	1	5	1	2	1	5	2	2	1	2	1	2	1	5	1	5	2	2	1	5	2	2	1	2	1	5	2	5	2	5	2	5	2
2	3	2	2	2	1	4	1	5	2	4	1	4	1	4	2	4	2	4	1	4	1	5	2	3	1	5	1	4	1	2	1	5	2	2	1	5	1	5	1	2	3	4	1	4	1	4	1
2	4	4	2	4	1	2	1	2	1	2	1	4	1	2	1	2	1	2	1	4	1	2	1	5	2	2	1	3	1	2	1	5	2	5	2	2	1	5	1	5	2	3	1	3	1	4	1
2	3	3	1	3	1	4	1	1	1	1	1	4	2	5	1	5	1	4	1	4	1	1	2	5	1	4	1	5	1	5	1	5	1	5	1	1	4	1	4	5	1	4	2	4	2	4	1
1	2	1	6	1	1	2	4	4	1	4	1	5	2	4	2	4	2	2	4	5	1	5	2	3	1	5	2	4	2	2	1	3	1	2	1	5	2	5	1	5	1	4	2	4	2	5	1
1	2	3	2	2	1	4	1	5	1	4	1	4	2	5	1	5	1	4	1	4	1	5	2	5	2	4	1	4	1	5	1	5	2	5	2	5	1	5	1	5	2	4	1	4	1	4	1
1	5	2	6	4	1	5	3	4	3	5	3	5	1	3	1	4	2	5	3	5	1	5	3	3	1	4	1	5	1	5	2	3	1	3	1	5	3	5	3	5	2	5	1	5	1	5	1
1	3	2	1	3	1	5	3	4	3	5	3	5	1	4	1	2	1	5	3	5	1	5	3	4	1	4	1	5	1	2	1	4	1	4	1	5	3	5	3	2	1	5	1	5	1	5	1
2	4	1	4	5	2	4	1	4	2	4	1	5	2	5	2	5	1	5	2	5	2	5	2	5	2	5	2	4	2	5	2	5	2	5	2	5	2	5	2	5	3	5	2	5	2	5	2
2	2	1	4	1	1	2	1	2	1	2	1	5	2	5	1	5	1	2	1	5	2	2	1	2	1	2	1	5	1	5	1	2	1	5	1	2	1	2	1	3	1	5	2	5	2	5	2
2	5	1	4	4	2	4	1	5	2	4	1	5	1	5	2	4	2	4	1	5	1	5	2	5	2	5	1	4	1	4	2	4	1	4	2	5	1	5	2	4	2	5	2	4	1	5	1
1	4	4	1	1	2	4	1	1	1	1	1	4	2	5	1	5	1	4	1	4	1	1	2	5	1	4	1	5	1	5	1	5	1	5	1	1	4	1	4	5	1	4	2	4	2	4	1
1	2	3	2	3	1	5	1	5	1	4	1	4	2	2	1	5	1	5	1	4	1	5	1	2	1	5	1	4	1	5	1	2	1	5	2	5	1	5	1	5	1	4	2	4	2	4	1
2	4	1	1	1	1	5	1	5	3	5	3	4	1	5	1	4	2	5	3	4	1	5	3	5	1	5	3	3	1	4	2	5	1	5	2	5	3	5	3	4	2	4	1	4	1	4	1
2	3	3	1	2	1	2	1	2	1	2	1	5	2	2	1	2	1	2	1	5	2	2	1	5	1	2	1	1	5	2	1	5	1	5	1	2	1	2	1	5	2	5	2	5	2	5	2
1	2	2	4	1	1	4	1	5	2	5	1	5	1	4	1	2	1	5	1	5	1	5	2	4	1	5	1	5	2	2	2	5	2	5	2	5	1	5	1	2	2	5	1	5	1	5	1
2	2	3	3	4	1	5	1	4	1	5	1	5	2	2	1	2	1	5	1	4	1	5	1	5	2	5	1	5	2	2	1	5	2	2	1	5	1	5	1	5	2	5	2	5	2	4	1
2	2	3	4	2	2	5	1	4	1	5	1	5	2	5	1	5	1	5	1	4	1	5	1	5	1	5	1	5	2	5	1	5	2	5	2	5	1	5	1	5	2	5	2	5	2	4	1
2	2	4	1	4	1	4	1	5	2	4	1	5	2	2	3	2	3	5	2	4	2	5	2	5	1	5	2	4	2	5	2	5	2	5	2	5	2	2	3	5	2	4	2	4	2	4	2
2	3	3	1	2	1	2	1	4	1	2	1	4	1	5	2	5	1	2	1	4	1	2	1	5	2	2	1	5	1	5	2	2	4	2	4	2	1	2	1	5	2	4	1	4	1	3	1
1	5	2	6	4	1	4	1	5	1	4	1	4	2	5	1	5	1	4	1	4	1	5	2	5	2	4	1	4	2	5	2	4	1	5	2	2	3	5	1	5	2	5	2	4	2	4	1
1	3	2	2	1	1	5	1	5	1	4	1	4	2	2	1	2	1	5	1	4	2	5	1	4	1	5	1	3	1	2	1	4	1	4	1	5	1	5	1	4	1	3	1	3	1	4	2
1	3	3	1	2	1	5	3	4	3	5	3	5	1	4	1	2	1	5	3	5	1	5	3	4	1	4	1	5	1	2	1	4	1	4	1	5	3	5	3	2	1	5	1	5	1	5	1
2	3	4	1	1	1	5	3	5	2	4	1	4	2	2	1	2	1	5	3	5	1	5	2	3	1	5	1	4	1	2	1	3	1	3	1	5	1	5	1	5	2	4	2	4	2	5	2
2	3	3	1	3	1	5	1	4	1	5	1	5	2	4	1	5	2	5	1	4	1	5	1	4	1	5	1	5	2	3	2	4	1	4	1	5	1	5	1	3	2	5	2	5	2	4	1
1	3	3	1	1	1	5	1	4	1	4	2	4	1	5	1	5	1	5	1	4	1	5	1	5	1	5	1	4	2	5	1	4	1	5	1	5	1	5	1	5	1	4	2	4	2	4	1
2	2	3	4	1	2	4	1	5	1	4	1	4	2	5	2	5	2	4	1	4	1	5	2	5	2	5	1	4	1	5	2	5	2	5	2	5	1	5	1	4	1	4	2	4	2	4	1
2	3	3	1	2	1	4	1	5	1	4	1	4	2	5	1	5	1	4	1	4	1	5	2	5	2	4	1	4	2	5	2	4	1	5	2	2	3	5	1	5	2	5	2	4	2	4	1
2	2	2	1	3	1	5	1	4	1	5	1	5	2	2	1	2	1	5	1	4	1	5	1	4	1	5	1	4	2	2	1	4	1	2	1	5	1	5	1	4	1	4	2	4	2	4	1
2	2	3	5	1	1	5	2	4	2	4	2	2	2	5	2	2	5	5	2	5	1	5	2	5	2	5	2	5	1	2	5	4	1	2	5	5	2	5	2	4	1	2	2	2	2	5	1
2	3	3	1	2	1	4	1	5	1	5	1	5	1	5	1	5	1	5	1	5	1	5	2	5	2	5	1	5	2	5	1	4	1	5	1	5	1	5	1	5	1	4	1	5	2	5	1
2	2	3	1	2	1	5	1	5	1	5	1	4	1	5	2	5	2	5	1	4	1	5	1	4	1	5	1	4	2	5	2	4	1	4	1	5	1	5	1	5	2	4	1	4	1	4	1
2	3	3	5	1	1	4	1	5	2	4	1	5	2	2	1	2	1	5	2	5	4	5	2	5	1	5	2	3	2	2	1	5	1	2	1	5	2	4	1	5	2	3	2	3	2	5	4
2	2	3	4	1	1	5	3	4	3	5	3	5	1	4	1	2	1	5	3	5	1	5	3	4	1	4	1	5	1	2	1	4	1	4	1	5	3	5	3	2	1	5	1	5	1	5	1
2	2	3	2	1	1	4	1	5	2	5	1	5	1	4	1	2	1	5	1	5	1	5	2	4	1	5	1	5	2	2	2	5	2	5	2	5	1	5	1	2	2	5	1	5	1	5	1
2	4	1	1	3	1	5	2	5	2	4	1	4	2	5	1	5	1	5	2	5	2	5	2	4	1	5	2	4	1	3	2	4	1	4	1	5	2	5	1	5	1	4	1	4	1	5	2
2	3	4	2	2	1	4	4	4	4	4	4	4	1	2	1	5	2	4	4	4	1	4	4	2	1	4	4	3	1	5	2	3	1	5	2	4	4	4	4	5	2	4	1	4	1	4	1
2	3	3	5	1	1	5	2	4	2	4	2	2	2	5	2	2	5	5	2	5	1	5	2	5	2	5	2	5	1	2	5	4	1	2	5	5	2	5	2	4	1	2	2	2	2	5	1
2	3	2	3	1	1	5	1	5	1	5	1	4	2	5	2	5	2	5	1	4	1	5	1	5	2	5	1	5	2	5	2	5	2	5	2	5	1	5	1	5	1	4	2	4	2	4	1
2	3	4	1	4	1	5	1	4	1	5	1	5	2	4	2	4	2	5	1	4	1	5	1	3	1	5	1	4	2	5	2	5	2	5	2	5	1	5	1	5	2	5	2	5	2	4	1
1	2	3	1	1	1	5	1	4	1	4	2	4	2	2	1	2	1	5	1	4	1	5	1	4	1	5	1	5	2	2	1	4	1	4	1	5	1	5	1	4	1	5	2	5	2	4	1
1	2	3	2	4	1	4	1	4	1	5	1	4	2	5	1	5	1	4	1	4	1	5	2	3	1	5	2	4	2	5	1	3	1	5	1	5	2	5	2	5	1	4	2	4	2	4	1
2	5	3	2	3	1	4	1	4	1	4	1	4	3	5	2	5	2	4	1	4	3	4	1	5	1	4	1	4	2	5	2	5	2	5	3	4	1	4	1	5	1	4	3	4	3	4	3
2	2	3	1	1	2	2	1	2	1	2	1	4	1	5	1	5	3	2	1	4	1	2	1	5	1	2	1	3	1	5	2	5	1	5	2	2	1	2	1	5	2	4	1	4	1	4	1
2	2	3	4	2	1	5	2	4	1	5	2	5	1	5	2	2	3	5	2	5	1	5	2	5	2	4	1	5	1	2	3	5	2	5	2	5	2	5	2	3	1	5	1	5	1	5	1
2	2	3	3	2	2	5	1	4	1	5	1	4	2	4	1	5	2	5	1	4	1	5	1	4	1	5	1	5	2	5	2	4	1	5	2	5	1	5	1	5	1	4	2	4	2	4	1
2	2	3	3	1	1	4	1	3	1	4	1	5	3	4	1	4	1	4	1	4	3	4	1	5	2	4	1	4	2	5	2	5	2	5	2	4	1	4	1	4	1	5	3	5	3	4	3
2	2	3	4	1	1	4	1	3	1	4	1	4	2	5	1	5	1	4	1	4	1	3	2	3	1	4	1	5	1	5	1	5	2	5	2	3	1	5	1	5	2	5	1	5	1	4	1
2	3	4	1	5	1	5	1	5	1	4	1	4	2	5	2	2	1	5	1	4	1	5	1	5	2	5	1	2	1	2	1	5	2	5	2	5	1	5	1	4	1	4	2	4	2	4	1
2	3	4	4	1	2	5	1	5	1	4	2	5	2	2	1	2	1	5	1	4	2	5	1	5	1	5	1	4	2	2	2	5	2	5	3	5	1	5	1	5	2	5	2	5	2	4	2
1	3	2	5	5	1	2	1	4	1	2	1	4	1	5	2	5	2	2	1	4	1	2	1	5	1	2	1	5	1	5	2	5	1	5	3	2	1	2	1	5	1	4	1	4	1	4	1
1	3	2	5	1	1	5	3	5	2	4	1	5	1	4	2	4	2	5	3	5	1	5	2	5	1	5	1	4	1	5	2	5	1	5	1	5	1	4	2	5	1	4	1	4	1	5	1
1	3	3	2	4	1	5	1	4	2	5	1	4	2	5	1	2	1	4	1	5	2	5	1	5	1	5	1	5	2	2	1	5	2	5	2	4	1	4	1	2	1	4	2	4	2	4	1
2	3	2	5	1	1	2	1	4	1	2	1	4	1	5	1	5	1	2	1	4	1	2	1	2	5	2	1	5	1	5	1	2	5	5	1	2	1	5	1	5	1	5	1	5	1	4	1
1	3	3	1	2	1	5	1	5	1	4	1	4	2	5	2	5	2	5	1	4	1	5	1	5	2	5	1	3	1	5	2	5	2	5	2	5	1	5	1	5	2	4	2	4	2	4	1
1	3	3	1	2	1	2	1	4	1	2	1	4	3	2	3	2	3	4	1	4	3	4	1	3	1	4	1	3	2	2	3	3	1	2	3	4	1	5	2	2	3	3	2	3	2	4	3
1	2	3	4	1	1	4	1	3	1	3	1	4	2	5	2	4	1	4	1	4	1	3	2	5	2	4	1	5	1	4	1	5	2	5	2	3	3	3	3	4	1	4	2	4	2	4	1
1	2	3	1	1	2	4	1	4	2	4	2	5	2	5	1	5	2	5	2	5	1	5	2	5	1	5	2	5	1	5	2	4	1	5	2	5	2	5	2	2	4	5	2	5	2	5	1
1	3	3	1	2	1	5	2	5	2	5	2	4	1	5	1	5	1	5	2	4	1	5	2	4	1	5	2	3	1	5	1	5	2	5	2	5	2	5	2	5	2	3	1	3	1	4	1
2	3	3	2	2	1	4	1	3	1	3	1	4	2	5	2	4	1	4	1	4	1	3	2	5	2	4	1	5	1	4	1	5	2	5	2	3	3	3	3	4	1	4	2	4	2	4	1
1	3	1	1	2	1	2	1	2	1	2	1	5	2	5	2	5	1	2	1	5	2	2	1	5	2	2	1	5	1	5	1	4	1	5	1	2	1	2	1	5	2	5	2	5	2	5	2
2	2	3	2	3	1	3	2	5	2	3	2	5	1	5	2	5	4	5	2	5	1	5	2	5	2	5	2	5	1	2	1	4	1	4	1	5	2	5	2	2	1	5	1	5	1	5	1
1	2	3	4	1	1	2	1	4	1	2	1	4	1	5	1	5	1	2	1	4	1	2	1	5	2	2	1	5	1	5	1	5	2	5	2	2	1	5	2	5	2	5	1	5	1	5	2
1	2	3	1	3	1	5	2	5	2	4	2	4	1	5	2	5	2	5	2	4	1	5	2	5	4	5	2	3	1	5	2	5	4	5	3	5	2	5	2	5	2	4	1	4	1	4	1
2	4	1	1	2	1	3	2	5	2	3	2	5	1	5	1	4	2	5	2	5	1	5	2	5	1	5	2	5	1	5	2	5	1	5	2	5	2	5	2	2	3	5	1	5	1	5	1
1	2	1	1	5	1	4	1	5	1	5	1	5	1	2	1	2	1	5	1	5	1	5	2	4	1	5	1	5	2	2	1	4	1	4	1	5	1	2	1	5	3	5	2	5	2	5	1
2	3	3	4	1	1	4	1	5	2	4	1	5	2	2	3	2	3	5	2	4	2	5	2	5	1	5	2	4	2	5	2	5	2	5	2	5	2	2	3	5	2	4	2	4	2	4	2
2	2	3	4	1	1	4	1	5	2	4	1	5	1	5	2	4	2	4	1	5	1	5	2	5	2	5	1	4	1	4	2	4	1	4	2	5	1	5	2	4	2	5	2	4	1	5	1
2	3	3	2	2	1	2	1	4	1	2	1	4	1	5	2	5	2	2	1	4	1	2	1	5	1	4	1	4	1	3	2	5	1	5	1	2	1	2	1	5	2	4	1	4	1	4	3
1	3	1	5	2	1	5	1	5	1	4	2	5	2	5	2	5	2	5	1	4	2	5	1	5	1	5	1	4	2	3	2	5	2	5	2	5	1	5	1	5	2	5	2	5	2	4	2
2	2	2	4	4	1	5	1	5	1	4	1	4	2	2	1	2	1	5	1	4	2	5	1	5	2	5	1	4	1	2	2	5	2	5	2	5	1	5	1	2	1	4	2	4	2	4	2
2	4	1	5	2	1	4	1	5	2	5	1	5	1	5	1	5	1	5	1	5	1	5	2	5	1	5	1	5	2	5	1	5	1	5	2	2	3	2	3	5	1	5	1	5	1	5	1
2	3	2	1	2	1	3	2	5	2	3	2	5	1	5	1	4	2	5	2	5	1	5	2	5	1	5	2	5	1	5	2	5	1	5	2	5	2	5	2	2	3	5	1	5	1	5	1
2	2	1	1	2	1	5	3	5	2	4	1	5	1	5	1	5	1	5	3	5	1	5	2	5	1	5	1	4	1	5	1	5	1	5	1	5	1	5	1	5	1	5	1	5	1	5	1
2	3	2	1	1	1	4	4	4	4	4	4	4	1	2	1	5	2	4	4	4	1	4	4	2	1	4	4	3	1	5	2	3	1	5	2	4	4	4	4	5	2	4	1	4	1	4	1
2	3	4	3	3	1	4	1	5	2	4	1	5	2	5	1	5	2	5	2	4	3	5	2	5	1	5	2	4	2	5	2	5	2	5	2	5	2	5	2	5	2	5	2	5	2	4	3
2	3	2	1	2	1	2	1	2	1	2	1	4	1	2	3	5	1	2	1	4	1	2	1	2	5	2	1	3	1	5	1	2	5	5	1	2	1	5	2	5	1	3	2	3	1	4	1
2	3	3	5	1	1	2	3	5	2	5	1	5	1	5	2	5	2	2	3	5	1	5	2	5	1	5	1	4	2	5	2	5	1	5	2	5	1	5	1	4	1	4	2	4	2	5	1
2	3	3	1	1	1	4	1	5	1	4	1	4	2	2	1	2	1	5	2	4	1	5	2	5	2	5	2	4	2	5	2	5	2	5	2	2	4	2	1	2	5	4	2	4	2	4	1
2	4	2	5	1	1	5	2	4	2	4	2	2	2	5	2	2	5	5	2	5	1	5	2	5	2	5	2	5	1	2	5	4	1	2	5	5	2	5	2	4	1	2	2	2	2	5	1
2	4	2	5	4	1	2	3	5	3	2	3	4	2	5	2	5	3	2	3	4	1	2	3	5	2	2	3	4	2	5	2	4	1	4	1	2	3	2	3	5	2	4	2	4	2	4	1
2	2	3	3	2	1	5	2	5	2	4	2	4	1	4	2	4	5	5	2	4	1	5	2	5	1	5	2	4	1	4	2	5	2	4	2	5	2	4	2	4	2	3	2	4	1	4	1
2	3	3	1	2	1	2	1	2	1	2	1	5	2	2	1	2	1	2	1	5	2	2	1	5	1	2	1	1	5	2	1	5	1	5	1	2	1	2	1	5	2	5	2	5	2	5	2
1	5	1	6	1	1	5	3	5	3	5	3	5	2	5	2	5	2	5	3	5	2	5	3	4	1	4	1	5	1	5	2	4	1	5	2	5	3	5	2	5	2	5	1	5	1	5	2
2	2	3	1	2	2	5	1	4	1	5	1	4	2	5	1	4	2	4	1	5	2	5	1	5	4	5	1	5	2	4	2	5	4	4	2	4	1	5	1	4	2	3	2	5	2	4	1
2	4	2	5	1	1	2	1	2	1	2	1	5	2	4	2	4	2	2	1	5	2	2	1	5	1	2	1	5	1	4	2	5	1	5	1	2	1	2	1	5	1	5	2	5	2	5	2
2	3	3	1	2	1	4	1	4	1	3	1	4	2	4	1	5	1	5	2	4	1	5	2	5	3	5	2	5	2	5	2	5	3	5	2	2	3	5	1	5	2	5	2	5	2	4	1
2	3	3	2	1	1	2	1	2	1	2	1	5	2	3	1	5	1	2	1	5	2	2	1	3	1	2	1	5	1	5	1	3	1	3	1	2	1	2	1	5	1	5	2	5	2	5	2
2	4	1	5	2	1	2	1	4	1	2	1	4	3	5	2	4	1	4	1	4	3	4	1	5	2	4	1	3	2	5	2	2	4	2	4	4	1	4	1	5	2	4	3	4	3	4	3
2	3	4	1	3	1	5	1	4	1	5	1	4	2	5	1	4	2	4	1	5	2	5	1	5	4	5	1	5	2	4	2	5	4	4	2	4	1	5	1	4	2	3	2	5	2	4	1
1	2	3	4	1	1	2	3	5	3	2	3	4	2	5	2	5	3	2	3	4	1	2	3	5	2	2	3	4	2	5	2	4	1	4	1	2	3	2	3	5	2	4	2	4	2	4	1
2	4	3	2	5	1	2	5	4	1	2	5	4	2	4	5	4	5	2	5	4	1	2	5	3	1	2	5	5	2	4	5	5	2	5	2	2	5	4	1	5	2	5	2	5	2	4	1
1	4	2	1	4	1	2	1	4	1	2	1	4	1	5	1	5	1	2	1	4	1	2	1	5	1	2	1	5	1	5	2	5	1	5	2	2	1	5	1	4	1	5	1	5	1	4	1
2	4	1	1	2	1	2	1	2	1	2	1	5	2	3	1	5	1	2	1	5	2	2	1	3	1	2	1	5	1	5	1	3	1	3	1	2	1	2	1	5	1	5	2	5	2	5	2
1	5	2	2	5	1	5	2	5	2	5	2	5	1	5	2	5	2	5	2	5	1	5	2	5	2	5	2	5	1	5	2	4	1	4	1	5	2	5	2	5	2	5	1	5	1	5	1
2	2	3	4	1	1	5	2	4	2	4	2	5	2	4	2	4	2	5	2	5	1	5	2	5	2	5	2	4	2	2	1	5	2	5	2	5	2	5	2	5	2	4	2	4	2	5	1
1	5	1	1	2	1	4	1	5	2	5	1	5	1	5	2	5	2	5	1	5	1	5	2	5	2	5	1	5	2	5	2	5	2	5	2	2	3	2	3	5	2	5	1	5	1	5	1
2	3	3	2	2	1	5	2	4	1	5	1	4	2	4	1	5	3	4	1	5	2	5	2	4	1	5	2	5	2	5	3	4	1	4	1	4	1	4	1	5	3	4	2	4	2	4	1
1	5	1	6	1	1	5	1	4	1	5	1	5	2	5	2	5	2	5	1	4	1	5	1	5	2	5	1	4	2	5	2	5	2	5	2	5	1	4	1	5	1	4	2	4	2	4	1
2	5	2	6	5	1	5	1	4	1	4	2	4	1	5	1	5	1	5	1	4	1	5	1	5	1	5	1	4	2	5	2	5	1	5	1	5	1	5	1	5	3	4	2	4	2	4	1
2	5	1	1	2	1	2	4	4	1	4	1	4	2	5	1	5	1	2	4	4	1	5	2	5	2	5	2	5	2	5	1	5	2	5	1	5	2	5	2	4	1	4	2	4	2	4	1
2	4	4	1	2	1	5	1	5	1	4	1	4	2	2	1	2	1	5	1	4	2	5	1	5	2	5	1	4	1	2	2	5	2	5	2	5	1	5	1	2	1	4	2	4	2	4	2
2	3	3	1	2	1	2	1	2	1	2	1	4	1	3	4	2	1	2	1	4	1	2	1	3	4	2	1	2	1	2	1	5	4	5	2	2	1	2	1	2	1	4	1	4	1	4	1
1	3	3	2	4	1	5	1	5	1	4	1	5	2	4	1	5	1	5	1	4	2	5	1	4	1	5	1	4	2	5	2	4	1	4	1	5	1	5	1	5	2	5	2	5	2	4	2
2	4	4	1	1	1	5	1	4	1	5	1	4	2	5	1	4	2	4	1	5	2	5	1	5	4	5	1	5	2	4	2	5	4	4	2	4	1	5	1	4	2	3	2	5	2	4	1
2	5	1	6	1	1	4	1	1	1	1	1	4	2	5	2	5	2	4	1	4	1	1	2	2	3	4	1	5	1	5	2	2	3	5	2	1	3	5	2	5	2	5	1	5	1	4	1
2	5	1	6	4	1	2	1	4	1	2	1	5	2	5	1	4	1	2	1	5	2	2	1	5	1	2	1	5	1	5	2	5	1	5	1	2	1	2	1	5	2	5	2	5	2	5	2
1	2	2	1	2	1	5	1	5	1	5	1	4	1	5	2	5	2	5	1	4	1	5	1	5	2	5	1	4	2	4	1	5	2	5	2	5	1	5	1	4	1	4	1	4	1	4	1
2	4	4	1	3	1	5	2	5	2	4	2	4	1	4	2	4	5	5	2	4	1	5	2	5	1	5	2	4	1	4	2	5	2	4	2	5	2	4	2	4	2	3	2	4	1	4	1
2	3	4	2	2	1	5	1	4	1	4	2	4	2	2	1	2	1	5	1	4	1	5	1	4	1	5	1	5	2	2	1	4	1	4	1	5	1	5	1	4	1	5	2	5	2	4	1
1	3	3	1	2	1	4	1	5	2	4	1	4	2	5	1	5	1	4	1	4	1	5	2	5	2	5	1	4	1	5	1	2	4	2	4	5	1	5	1	2	4	4	1	4	1	4	1
2	2	3	5	1	1	4	1	4	1	5	1	4	2	2	1	2	1	4	1	4	1	5	2	5	1	5	2	4	2	2	1	5	1	5	3	5	2	5	2	2	4	4	2	4	2	4	1
1	2	3	1	3	1	5	2	5	2	4	2	4	1	5	2	5	1	5	2	4	1	5	2	5	2	5	2	2	1	5	1	4	1	5	1	5	2	5	2	4	1	4	1	4	1	4	1
1	5	3	4	2	1	5	2	4	2	4	2	5	2	2	1	2	1	5	2	5	1	5	2	5	2	5	2	4	2	2	2	5	2	2	2	5	2	5	2	2	1	5	2	5	2	5	1
2	3	3	1	1	1	5	1	5	1	5	1	4	1	5	2	2	1	5	1	4	1	5	1	5	1	5	1	4	2	2	2	5	1	2	2	5	1	5	2	2	2	4	1	4	2	4	1
2	4	4	1	1	1	5	1	4	1	5	1	5	1	5	1	5	1	5	1	4	1	5	1	5	2	5	1	4	2	3	2	5	2	3	2	5	1	5	1	3	2	4	2	4	2	4	1
1	4	4	2	4	1	5	1	4	1	5	1	5	2	4	2	4	2	5	1	4	1	5	1	3	1	5	1	4	2	5	2	5	2	5	2	5	1	5	1	5	2	5	2	5	2	4	1
1	3	3	3	2	1	5	3	5	3	5	3	5	1	5	2	5	2	5	3	5	1	5	3	5	1	4	1	5	1	5	2	5	2	5	2	5	3	5	3	5	2	5	1	5	1	5	1
1	4	3	2	2	1	2	1	2	1	2	1	4	1	2	3	5	1	2	1	4	1	2	1	2	5	2	1	3	1	5	1	2	5	5	1	2	1	5	2	5	1	3	2	3	1	4	1
1	4	2	3	4	1	4	1	5	1	5	2	4	2	2	1	2	1	5	2	4	1	5	2	5	2	5	2	4	2	2	1	5	2	2	1	2	4	2	1	4	1	4	2	4	2	4	1
2	3	3	2	2	1	5	1	4	1	5	1	5	2	2	1	2	1	5	1	4	1	5	1	4	1	5	1	4	2	2	1	4	1	2	1	5	1	5	1	4	1	4	2	4	2	4	1
1	3	3	1	4	1	4	1	5	1	4	1	4	2	5	1	5	1	4	1	4	1	5	2	5	2	4	1	4	1	5	1	5	2	5	2	5	1	5	1	5	2	4	1	4	1	4	1
2	4	3	1	3	1	4	1	5	2	5	1	5	1	5	1	5	1	5	1	5	1	5	2	5	1	5	1	5	2	5	1	5	1	5	2	2	3	2	3	5	1	5	1	5	1	5	1
2	2	3	2	1	1	5	2	5	2	4	1	4	2	5	1	5	1	5	2	5	2	5	2	4	1	5	2	4	1	3	2	4	1	4	1	5	2	5	1	5	1	4	1	4	1	5	2
2	3	3	5	5	1	4	1	5	1	5	1	5	1	5	1	5	1	5	1	5	1	5	2	5	2	5	1	5	2	5	1	4	1	5	1	5	1	5	1	5	1	4	1	5	2	5	1
2	2	3	3	2	2	4	1	3	1	4	1	5	3	4	1	4	1	4	1	4	3	4	1	5	2	4	1	4	2	5	2	5	2	5	2	4	1	4	1	4	1	5	3	5	3	4	3
2	3	3	2	3	1	5	1	4	1	4	2	4	1	2	1	2	1	5	1	4	1	5	1	5	1	5	1	4	2	2	1	5	1	2	1	5	1	5	1	2	1	4	1	4	2	4	1
2	3	1	1	2	1	5	1	5	2	5	1	5	1	5	1	5	1	5	1	5	1	5	2	5	2	5	1	4	2	5	2	5	2	5	2	5	1	5	1	5	2	5	1	5	1	5	1
1	5	3	1	1	1	5	1	5	1	5	1	5	2	5	1	5	2	5	1	4	1	5	1	5	2	5	1	5	2	5	2	5	2	5	2	5	1	5	1	5	2	5	2	5	2	4	1
1	3	1	5	5	1	5	3	5	2	4	1	5	1	2	1	2	1	5	3	5	1	5	2	3	1	5	1	4	1	2	2	3	1	2	2	5	1	2	1	2	5	4	1	4	1	5	1
2	3	3	5	4	2	2	1	4	1	2	1	4	1	5	2	5	1	2	1	4	1	2	1	5	2	2	1	5	1	5	2	2	4	2	4	2	1	2	1	5	2	4	1	4	1	3	1
1	3	3	3	3	1	4	1	4	1	4	1	4	2	5	1	5	1	4	1	4	2	5	2	5	1	5	2	4	1	5	2	5	1	5	1	5	2	5	2	5	2	4	2	4	2	4	2
1	4	3	1	1	1	4	1	5	2	4	1	5	1	4	2	4	2	4	1	5	1	5	2	5	2	5	1	4	1	5	2	4	1	5	2	5	1	5	1	5	2	4	1	4	1	5	1
2	3	3	5	2	1	5	1	4	1	5	1	5	2	5	2	5	2	5	1	4	1	5	1	5	2	5	1	4	2	5	2	5	2	5	2	5	1	4	1	5	1	4	2	4	2	4	1
2	2	2	4	1	1	5	1	5	1	5	1	5	2	5	2	4	2	5	1	4	1	5	1	5	2	5	1	4	2	5	2	5	2	5	2	5	1	5	1	5	2	5	2	5	2	4	1
2	3	3	1	2	1	2	1	4	1	2	1	4	1	5	2	5	2	2	1	4	1	2	1	5	1	4	1	4	1	3	2	5	1	5	1	2	1	2	1	5	2	4	1	4	1	4	3
2	5	1	1	3	1	5	3	5	3	5	3	2	1	5	2	5	2	5	3	2	1	5	3	5	2	4	1	5	1	5	2	5	2	5	2	5	3	5	3	5	2	2	1	2	1	2	1
2	3	3	1	2	1	3	2	5	2	3	2	5	1	5	2	5	2	5	2	5	1	5	2	5	1	5	2	5	1	5	2	5	1	5	1	5	2	5	2	4	1	5	1	5	1	5	1
2	3	3	1	2	1	3	2	5	2	3	2	5	1	5	2	5	4	5	2	5	1	5	2	5	2	5	2	5	1	2	1	4	1	4	1	5	2	5	2	2	1	5	1	5	1	5	1
1	3	3	1	2	1	5	1	4	2	5	1	4	2	5	1	2	1	4	1	5	2	5	1	5	1	5	1	5	2	2	1	5	2	5	2	4	1	4	1	2	1	4	2	4	2	4	1
1	3	1	1	2	1	2	4	4	1	4	1	4	2	5	2	5	2	2	4	4	1	5	2	5	2	5	2	5	2	5	2	5	2	5	2	5	2	5	2	4	1	4	2	4	2	4	1
1	5	2	2	2	1	2	4	4	1	4	1	5	2	4	1	4	1	2	4	5	1	5	2	5	2	5	2	4	2	5	2	4	1	4	1	5	2	5	2	5	2	5	2	5	2	5	1
1	2	2	1	1	1	2	1	4	1	2	1	4	1	5	1	5	1	2	1	4	1	2	1	5	2	2	1	5	1	5	1	5	2	5	2	2	1	5	2	5	2	5	1	5	1	5	2
2	5	2	5	2	1	4	1	3	1	3	1	4	2	5	2	4	1	4	1	4	1	3	2	5	2	4	1	5	1	4	1	5	2	5	2	3	3	3	3	4	1	4	2	4	2	4	1
1	4	4	1	3	1	4	1	5	1	5	1	2	1	4	1	4	1	5	1	2	1	5	2	5	1	5	1	5	2	4	2	5	1	4	2	5	1	2	1	4	2	4	2	5	2	2	3
1	4	2	3	1	1	2	1	4	1	2	1	4	3	5	1	5	1	4	1	4	3	4	1	4	4	4	1	4	2	5	1	4	4	4	4	4	1	4	1	5	1	4	2	4	2	4	3
1	4	3	2	1	1	5	1	5	1	4	2	5	2	5	1	5	1	5	1	4	2	5	1	5	1	5	1	4	2	5	1	5	2	5	2	5	1	5	1	5	2	5	2	5	2	4	2
2	5	4	2	2	1	3	2	5	2	3	2	5	1	5	2	5	2	5	2	5	1	5	2	5	1	5	2	5	1	5	2	5	1	5	1	5	2	5	2	4	1	5	1	5	1	5	1
2	3	3	2	3	1	5	1	4	1	5	1	5	2	5	1	5	2	5	1	4	1	5	1	5	1	5	1	5	2	4	1	5	1	5	1	5	1	5	1	4	1	5	2	5	2	4	1
2	3	3	5	2	1	5	1	4	2	5	1	5	2	5	4	5	4	4	1	4	1	5	1	5	1	5	1	5	2	2	1	5	1	5	3	4	1	4	1	5	1	5	2	5	2	4	1
1	4	1	1	2	1	5	1	4	1	5	1	5	2	5	1	5	2	5	1	4	1	5	1	5	1	5	1	5	2	4	1	5	1	5	1	5	1	5	1	4	1	5	2	5	2	4	1
2	3	4	3	2	1	4	1	4	2	4	2	5	2	5	1	5	2	5	2	5	1	5	2	5	1	5	2	5	1	5	2	4	1	5	2	5	2	5	2	2	4	5	2	5	2	5	1
2	3	3	4	1	1	2	1	2	1	2	1	4	1	5	2	5	2	2	1	4	1	2	1	5	2	2	1	4	1	5	2	5	2	5	2	2	1	4	1	5	2	4	1	4	1	4	1
2	3	3	1	2	1	2	1	2	1	2	1	4	1	5	1	5	3	2	1	4	1	2	1	5	1	2	1	3	1	5	2	5	1	5	2	2	1	2	1	5	2	4	1	4	1	4	1
1	4	2	3	2	1	5	1	4	1	4	2	4	1	2	1	2	1	5	1	4	1	5	1	5	2	5	1	4	2	2	1	5	2	5	2	5	1	4	1	5	2	4	2	4	2	4	1
1	4	4	2	5	1	5	1	5	1	4	1	4	2	5	2	5	2	5	1	4	2	5	1	5	2	5	1	4	2	5	2	5	2	5	2	5	1	5	2	5	2	4	2	4	2	4	2
2	3	3	3	2	1	5	2	5	2	5	2	4	1	5	2	5	1	5	2	5	1	5	2	5	2	5	2	5	1	5	2	5	2	5	2	5	2	5	2	5	2	4	1	4	1	5	1
1	2	3	4	1	1	2	1	4	1	2	1	4	1	3	1	4	1	2	1	4	1	2	1	3	1	2	1	4	1	5	2	3	1	3	1	2	1	2	1	5	2	4	1	4	1	4	1
1	4	3	1	2	1	5	2	4	1	5	1	4	2	4	1	5	3	4	1	5	2	5	2	4	1	5	2	5	2	5	3	4	1	4	1	4	1	4	1	5	3	4	2	4	2	4	1
1	4	2	2	3	1	4	1	4	1	4	1	4	3	5	2	5	2	4	1	4	3	4	1	2	5	4	1	3	2	5	2	2	5	2	5	4	1	2	5	2	5	3	2	3	2	4	3
1	4	4	1	1	1	5	2	5	2	4	2	4	1	5	2	2	1	5	2	4	1	5	2	5	2	5	2	3	1	2	1	5	2	2	1	5	2	5	2	4	1	4	1	4	1	4	1
2	4	3	3	3	1	5	2	5	2	5	2	4	1	4	1	5	2	5	2	4	1	5	2	4	1	5	2	3	1	5	2	4	1	5	2	5	2	5	2	5	2	4	1	4	1	4	1
1	4	1	1	1	1	4	1	5	2	4	1	4	1	4	2	4	2	4	1	4	1	5	2	3	1	5	1	4	1	2	1	5	2	2	1	5	1	5	1	2	3	4	1	4	1	4	1
2	3	3	2	2	1	2	4	3	1	3	1	4	2	5	2	5	2	2	4	4	1	5	2	5	2	5	2	5	2	5	2	5	2	5	2	5	2	5	2	5	2	4	2	4	2	4	1
1	3	2	1	3	1	4	1	3	1	3	1	4	2	5	2	4	1	4	1	4	1	3	2	5	2	4	1	5	1	4	1	5	2	5	2	3	3	3	3	4	1	4	2	4	2	4	1
1	4	3	3	4	1	2	4	3	1	3	1	4	2	5	2	5	2	2	4	4	1	5	2	5	2	5	2	5	2	5	2	5	2	5	2	5	2	5	2	5	2	4	2	4	2	4	1
2	2	3	4	1	1	5	1	4	1	5	1	4	2	4	1	5	2	5	1	4	1	5	1	4	1	5	1	5	2	5	2	4	1	5	2	5	1	5	1	5	1	4	2	4	2	4	1
2	5	4	1	2	1	4	1	1	1	1	1	4	2	5	1	5	1	4	1	4	1	1	2	5	1	4	1	5	1	5	1	5	1	5	1	1	4	1	4	5	1	4	2	4	2	4	1
2	3	2	1	2	1	5	2	5	2	4	2	4	1	5	1	5	1	5	2	5	1	5	2	5	2	5	2	5	1	5	1	5	2	5	2	5	2	5	2	4	1	5	1	5	1	5	1
1	2	2	1	3	1	4	1	4	2	4	2	5	2	2	1	2	1	5	2	5	1	5	2	4	1	5	2	5	1	2	1	4	1	2	1	5	2	2	1	3	1	5	1	5	1	5	1
1	3	4	2	4	1	5	2	5	2	4	1	5	2	4	2	4	2	5	2	4	3	5	2	5	2	5	2	4	2	4	2	4	1	4	1	5	2	2	1	4	1	4	2	4	2	4	3
2	4	2	2	1	1	5	2	4	2	4	2	5	2	5	1	5	1	5	2	5	1	5	2	5	3	5	2	4	2	5	2	5	3	5	3	5	2	5	2	5	2	4	2	4	2	5	1
1	5	3	3	3	1	4	1	4	1	5	1	4	2	5	1	5	2	4	1	4	4	5	2	5	2	5	2	4	1	4	1	2	4	4	1	5	2	5	1	4	1	5	2	4	1	5	3
2	3	3	1	2	1	5	1	5	1	5	1	4	1	5	2	5	2	5	1	4	1	5	1	4	1	5	1	4	2	5	2	4	1	4	1	5	1	5	1	5	2	4	1	4	1	4	1
1	3	2	1	2	1	5	3	5	2	4	1	5	1	4	2	4	2	5	3	5	1	5	2	5	1	5	1	4	1	5	2	5	1	5	1	5	1	4	2	5	1	4	1	4	1	5	1
1	3	4	1	5	1	4	1	5	2	4	1	5	2	5	4	5	4	5	2	4	2	5	2	5	1	5	2	4	2	2	1	5	2	5	2	5	2	5	2	3	1	5	2	5	2	4	2
2	3	4	1	5	1	4	1	5	2	4	1	5	2	2	1	2	1	4	1	5	1	5	2	5	2	5	1	4	1	2	1	2	4	2	4	5	1	5	2	2	4	4	1	4	1	5	2
1	4	3	1	1	1	2	1	2	1	2	1	4	1	5	2	5	2	2	1	4	1	2	1	5	2	2	1	4	1	5	2	5	2	5	2	2	1	4	1	5	2	4	1	4	1	4	1
2	3	4	1	4	1	5	1	5	1	4	1	5	2	4	1	5	1	5	1	4	2	5	1	4	1	5	1	4	2	5	2	4	1	4	1	5	1	5	1	5	2	5	2	5	2	4	2
2	3	3	1	2	1	4	1	5	1	5	1	4	2	5	1	5	1	4	1	4	1	5	2	5	2	4	1	5	1	3	2	5	2	5	2	5	1	5	1	5	1	4	2	4	2	4	1
2	4	1	1	1	1	4	1	4	1	4	1	4	2	4	2	4	2	5	2	4	1	5	2	5	3	5	2	4	2	4	2	5	3	5	3	2	3	2	3	5	2	4	2	4	2	4	1
1	3	3	3	3	1	5	3	4	3	5	3	5	1	3	1	4	2	5	3	5	1	5	3	3	1	4	1	5	1	5	2	3	1	3	1	5	3	5	3	5	2	5	1	5	1	5	1
2	2	2	4	1	1	2	1	4	1	2	1	4	1	5	1	5	1	2	1	4	1	2	1	5	1	2	1	5	1	5	2	5	1	5	2	2	1	5	1	4	1	5	1	5	1	4	1
1	2	2	5	3	1	5	1	5	1	4	1	4	2	5	2	5	2	5	1	4	2	5	1	5	2	5	1	4	2	5	2	5	2	5	2	5	1	5	2	5	2	4	2	4	2	4	2
2	2	3	2	2	2	4	1	5	2	4	1	5	2	2	1	2	1	5	2	5	4	5	2	5	1	5	2	3	2	2	1	5	1	2	1	5	2	4	1	5	2	3	2	3	2	5	4
1	3	4	1	1	1	2	1	2	1	2	1	5	2	2	1	2	1	2	1	5	2	2	1	5	1	2	1	1	5	2	1	5	1	5	1	2	1	2	1	5	2	5	2	5	2	5	2
1	2	3	3	3	1	5	1	4	2	5	1	5	2	5	4	5	4	4	1	4	1	5	1	5	1	5	1	5	2	2	1	5	1	5	3	4	1	4	1	5	1	5	2	5	2	4	1
1	2	2	4	1	1	2	4	4	1	4	1	5	2	4	1	4	1	2	4	5	1	5	2	5	2	5	2	4	2	5	2	4	1	4	1	5	2	5	2	5	2	5	2	5	2	5	1
1	4	4	1	1	1	2	5	4	1	2	5	4	2	4	5	4	5	2	5	4	1	2	5	3	1	2	5	5	2	4	5	5	2	5	2	2	5	4	1	5	2	5	2	5	2	4	1
2	3	3	4	1	1	4	1	4	1	5	2	4	2	5	1	2	1	4	1	4	1	5	2	5	1	5	2	4	1	2	2	5	2	5	2	5	2	5	2	2	2	4	2	4	2	4	1
2	3	3	3	3	2	5	1	4	1	4	2	4	2	5	2	5	2	5	1	4	1	5	1	5	2	5	1	5	2	5	2	5	2	5	2	5	1	2	1	5	2	5	2	5	2	4	1
1	5	3	3	2	1	5	1	5	1	4	2	5	2	5	2	5	2	5	1	4	2	5	1	5	1	5	1	4	2	3	2	5	2	5	2	5	1	5	1	5	2	5	2	5	2	4	2
2	4	3	1	2	1	2	4	4	1	4	1	4	2	5	1	5	1	2	4	4	1	5	2	5	2	5	2	5	2	5	1	5	2	5	1	5	2	5	2	4	1	4	2	4	2	4	1
1	3	1	5	4	1	5	1	4	1	4	2	4	1	5	1	5	1	5	1	4	1	5	1	5	1	5	1	4	2	5	1	4	1	5	1	5	1	5	1	5	1	4	2	4	2	4	1
1	4	1	1	2	1	5	1	4	1	5	1	5	2	2	1	2	1	5	1	4	1	5	1	5	2	5	1	5	2	2	1	5	2	2	1	5	1	5	1	5	2	5	2	5	2	4	1
2	4	3	1	4	1	4	1	5	2	4	1	5	1	5	2	4	2	4	1	5	1	5	2	5	2	5	1	4	1	4	2	4	1	4	2	5	1	5	2	4	2	5	2	4	1	5	1
2	2	1	1	4	1	2	1	4	1	2	1	4	1	5	2	5	2	2	1	4	1	2	1	5	1	4	1	4	1	3	2	5	1	5	1	2	1	2	1	5	2	4	1	4	1	4	3
2	3	2	1	3	1	4	1	5	2	4	1	4	2	5	1	5	1	4	1	4	1	5	2	3	1	5	1	4	1	5	2	3	1	3	1	5	1	5	2	3	1	4	1	4	1	4	1
2	2	3	3	4	1	5	2	5	2	4	1	5	2	2	3	5	1	5	2	3	2	5	2	2	3	5	2	4	1	5	1	2	3	2	3	5	2	5	2	5	1	5	2	5	2	3	2
1	4	4	1	2	1	5	2	4	2	4	2	5	2	5	1	5	1	5	2	5	1	5	2	5	3	5	2	4	2	5	2	5	3	5	3	5	2	5	2	5	2	4	2	4	2	5	1
2	4	1	1	2	1	5	1	4	1	4	2	4	1	5	2	5	2	5	1	4	1	5	1	5	2	5	1	5	2	5	2	5	2	5	2	5	1	5	2	4	1	5	2	5	2	4	1
2	2	3	1	2	1	5	2	5	2	4	2	4	1	5	1	5	1	5	2	4	1	5	2	5	1	5	2	2	1	5	1	5	2	5	2	5	2	5	1	5	2	2	1	2	1	4	1
1	3	1	5	4	1	5	1	4	1	4	2	4	1	5	1	5	1	5	1	4	1	5	1	4	1	5	1	4	2	5	1	5	2	5	2	5	1	5	1	4	1	4	1	4	1	4	1
2	2	2	1	3	1	5	2	4	2	4	2	5	2	4	2	4	2	5	2	5	1	5	2	5	2	5	2	4	2	2	1	5	2	5	2	5	2	5	2	5	2	4	2	4	2	5	1
1	3	2	1	3	1	5	1	4	1	5	1	4	2	5	1	4	2	4	1	5	2	5	1	5	4	5	1	5	2	4	2	5	4	4	2	4	1	5	1	4	2	3	2	5	2	4	1
1	3	4	1	4	1	4	1	5	1	5	1	5	1	2	1	2	1	5	1	5	1	5	2	4	1	5	1	5	2	2	1	4	1	4	1	5	1	2	1	5	3	5	2	5	2	5	1
1	3	2	5	4	1	5	1	5	1	4	1	4	2	5	2	5	2	5	1	4	1	5	1	5	2	5	1	3	1	5	2	5	2	5	2	5	1	5	1	5	2	4	2	4	2	4	1
2	4	4	2	1	1	4	1	5	1	4	1	4	2	5	2	5	2	4	1	4	1	5	2	5	2	5	1	4	1	5	2	5	2	5	2	5	1	5	1	4	1	4	2	4	2	4	1
2	4	2	5	1	1	5	3	5	3	5	3	2	1	5	2	5	2	5	3	2	1	5	3	5	2	4	1	5	1	5	2	5	2	5	2	5	3	5	3	5	2	2	1	2	1	2	1
2	2	2	5	1	1	5	1	4	2	5	1	4	2	5	1	2	1	4	1	5	2	5	1	5	1	5	1	5	2	2	1	5	2	5	2	4	1	4	1	2	1	4	2	4	2	4	1
2	2	2	4	1	1	4	1	5	2	4	1	4	2	5	1	5	1	4	1	4	1	5	2	3	1	5	1	4	1	5	2	3	1	3	1	5	1	5	2	3	1	4	1	4	1	4	1
1	4	3	2	4	1	4	1	5	2	5	1	5	1	5	1	5	1	5	1	5	1	5	2	4	1	5	1	5	2	5	2	4	1	4	1	2	3	5	1	4	1	5	2	5	2	5	1
1	4	1	5	2	1	2	1	2	1	2	1	5	2	4	2	4	2	2	1	5	2	2	1	5	1	2	1	5	1	4	2	5	1	5	1	2	1	2	1	5	1	5	2	5	2	5	2
2	5	1	1	3	1	5	2	4	1	5	1	4	2	4	1	4	1	4	1	5	2	5	2	5	2	5	2	5	2	5	2	4	1	4	1	4	1	4	1	2	3	5	2	5	2	4	1
1	4	3	2	3	1	2	3	5	2	4	1	5	1	5	2	4	4	2	3	5	1	5	2	5	2	5	1	4	2	5	2	5	2	5	2	5	1	5	2	5	2	3	2	4	2	5	1
2	2	3	4	1	1	5	1	4	1	4	2	4	1	5	1	5	1	5	1	4	1	5	1	4	1	5	1	4	2	5	1	5	2	5	2	5	1	5	1	4	1	4	1	4	1	4	1
2	4	3	3	4	1	5	1	5	1	5	1	4	1	5	2	5	2	5	1	4	1	5	1	5	2	5	1	4	2	4	1	5	2	5	2	5	1	5	1	4	1	4	1	4	1	4	1
1	2	3	4	1	1	4	1	5	1	5	1	2	1	4	1	4	1	5	1	2	1	5	2	5	1	5	1	5	2	4	2	5	1	4	2	5	1	2	1	4	2	4	2	5	2	2	3
1	4	1	1	3	1	5	3	5	3	5	3	5	1	5	2	5	2	5	3	5	1	5	3	5	1	4	1	5	1	5	2	5	2	5	2	5	3	5	3	5	2	5	1	5	1	5	1
1	4	2	1	2	1	4	1	5	2	4	1	4	2	5	1	2	1	4	1	5	1	5	2	5	2	5	1	4	1	2	1	5	2	2	1	5	1	5	1	2	1	3	2	4	1	5	2
2	3	3	2	1	1	5	1	4	1	5	1	5	2	5	1	5	1	5	1	4	1	5	1	5	1	5	1	5	2	5	1	5	2	5	2	5	1	5	1	5	2	5	2	5	2	4	1
1	4	3	2	2	1	5	2	5	2	4	2	4	1	5	2	2	1	5	2	4	1	5	2	5	2	5	2	3	1	2	1	5	2	2	1	5	2	5	2	4	1	4	1	4	1	4	1
1	3	2	1	2	1	4	1	5	2	4	1	5	2	2	1	2	1	5	2	5	4	5	2	5	1	5	2	3	2	2	1	5	1	2	1	5	2	4	1	5	2	3	2	3	2	5	4
1	4	2	4	1	1	2	1	4	1	2	1	4	3	5	1	5	1	4	1	4	3	4	1	4	4	4	1	4	2	5	1	4	4	4	4	4	1	4	1	5	1	4	2	4	2	4	3
2	4	2	1	1	1	5	3	5	2	4	1	5	1	2	1	2	1	5	3	5	1	5	2	3	1	5	1	4	1	2	2	3	1	2	2	5	1	2	1	2	5	4	1	4	1	5	1
1	5	1	5	4	1	4	1	4	2	4	1	5	2	5	2	5	1	5	2	5	2	5	2	5	2	5	2	4	2	5	2	5	2	5	2	5	2	5	2	5	3	5	2	5	2	5	2
1	3	4	2	4	1	2	1	4	1	2	1	5	2	5	1	4	1	2	1	5	2	2	1	5	1	2	1	5	1	5	2	5	1	5	1	2	1	2	1	5	2	5	2	5	2	5	2
1	5	2	3	3	1	4	1	5	2	4	1	5	2	2	1	2	1	4	1	5	1	5	2	5	2	5	1	4	1	2	1	2	4	2	4	5	1	5	2	2	4	4	1	4	1	5	2
1	2	2	4	1	1	5	2	5	2	4	1	5	2	2	3	5	1	5	2	3	2	5	2	2	3	5	2	4	1	5	1	2	3	2	3	5	2	5	2	5	1	5	2	5	2	3	2
2	3	3	2	2	1	2	1	2	1	2	1	5	2	2	1	5	1	2	1	5	2	2	1	2	1	2	1	5	1	5	2	2	1	5	2	2	1	2	1	5	2	5	2	5	2	5	2
2	3	2	5	1	1	4	1	4	1	5	1	4	2	4	1	2	1	4	1	4	1	5	2	4	1	5	2	4	2	2	1	4	1	5	2	5	2	5	2	2	1	4	2	4	2	4	1
1	2	3	4	1	1	4	1	5	1	5	1	4	2	5	1	5	1	4	1	4	1	5	2	5	2	4	1	5	1	3	2	5	2	5	2	5	1	5	1	5	1	4	2	4	2	4	1
2	4	1	1	2	1	5	3	4	3	5	3	5	1	3	1	4	2	5	3	5	1	5	3	3	1	4	1	5	1	5	2	3	1	3	1	5	3	5	3	5	2	5	1	5	1	5	1
2	2	3	4	1	1	4	1	5	1	4	1	4	2	5	1	5	1	4	1	4	1	5	2	5	1	4	1	4	2	5	1	5	1	5	1	2	4	5	1	5	1	4	2	4	2	4	1
1	2	3	1	1	1	5	1	5	1	5	1	5	2	5	2	4	2	5	1	4	1	5	1	5	2	5	1	4	2	5	2	5	2	5	2	5	1	5	1	5	2	5	2	5	2	4	1
1	4	4	1	3	1	4	1	5	2	4	1	5	2	2	1	2	1	4	1	5	1	5	2	5	2	5	1	4	1	2	1	2	4	2	4	5	1	5	2	2	4	4	1	4	1	5	2
1	5	2	2	2	1	2	1	2	1	2	1	4	1	2	1	2	1	2	1	4	1	2	1	5	2	2	1	3	1	2	1	5	2	5	2	2	1	5	1	5	2	3	1	3	1	4	1
1	4	2	1	3	1	4	1	4	1	5	1	4	2	2	1	2	1	4	1	4	1	5	2	5	1	5	2	4	2	2	1	5	1	5	3	5	2	5	2	2	4	4	2	4	2	4	1
2	3	4	2	4	1	2	4	4	1	4	1	4	2	5	1	5	1	2	4	4	1	5	2	5	2	5	2	5	2	5	1	5	2	5	1	5	2	5	2	4	1	4	2	4	2	4	1
1	2	3	2	1	1	4	1	5	2	4	1	4	2	5	2	5	1	4	1	4	1	5	2	5	2	5	1	4	1	5	2	5	2	5	2	5	1	5	1	4	1	4	2	4	2	4	1
2	2	3	1	2	1	4	1	5	1	5	1	4	2	2	1	2	1	4	1	4	1	5	2	5	2	4	1	4	2	2	1	5	2	5	2	5	2	5	2	4	1	4	2	4	2	4	1
1	2	2	1	2	1	5	1	5	1	4	1	4	2	5	2	2	1	5	1	4	1	5	1	5	2	5	1	2	1	2	1	5	2	5	2	5	1	5	1	4	1	4	2	4	2	4	1
2	5	1	1	2	1	5	1	5	1	4	2	4	1	5	1	5	1	5	1	4	1	5	1	2	3	5	1	4	2	5	1	2	3	2	3	5	1	5	1	5	4	4	2	4	2	4	1
1	5	3	3	1	1	5	2	5	2	5	2	4	1	4	1	5	2	5	2	4	1	5	2	4	1	5	2	3	1	5	2	4	1	5	2	5	2	5	2	5	2	4	1	4	1	4	1
2	2	3	4	1	1	5	2	5	2	4	1	5	2	2	3	5	1	5	2	3	2	5	2	2	3	5	2	4	1	5	1	2	3	2	3	5	2	5	2	5	1	5	2	5	2	3	2
1	3	3	3	1	1	5	2	4	1	5	2	5	1	5	1	5	2	5	2	5	1	5	2	5	1	4	1	5	1	5	2	5	1	5	2	5	2	5	2	5	2	5	1	5	1	5	1
1	2	3	1	3	1	5	3	5	2	4	1	5	1	5	1	5	1	5	3	5	1	5	2	5	1	5	1	4	1	5	1	5	1	5	1	5	1	5	1	5	1	5	1	5	1	5	1
1	4	4	1	5	1	2	1	2	1	2	1	5	2	5	2	5	1	2	1	5	2	2	1	5	2	2	1	5	1	5	1	4	1	5	1	2	1	2	1	5	2	5	2	5	2	5	2
2	5	2	1	2	1	4	1	5	2	5	2	5	2	5	1	5	1	5	2	3	3	5	2	4	1	5	2	4	2	5	1	5	2	5	2	5	2	2	1	5	2	4	2	4	2	3	3
1	4	1	1	2	1	5	1	5	1	5	1	5	2	5	1	5	2	5	1	4	1	5	1	5	2	5	1	5	2	5	2	5	2	5	2	5	1	5	1	5	2	5	2	5	2	4	1
2	5	1	5	2	1	4	1	5	1	4	1	4	2	2	1	2	1	5	2	4	1	5	2	5	2	5	2	4	2	5	2	5	2	5	2	2	4	2	1	2	5	4	2	4	2	4	1
2	3	3	1	1	1	5	2	4	2	4	2	2	2	5	2	2	5	5	2	5	1	5	2	5	2	5	2	5	1	2	5	4	1	2	5	5	2	5	2	4	1	2	2	2	2	5	1
1	5	4	2	2	1	5	1	5	1	4	1	4	2	2	1	5	1	5	1	4	1	5	1	2	1	5	1	4	1	5	1	2	1	5	2	5	1	5	1	5	1	4	2	4	2	4	1
1	4	2	1	2	1	2	3	5	2	5	1	5	1	5	2	5	2	2	3	5	1	5	2	5	1	5	1	4	2	5	2	5	1	5	2	5	1	5	1	4	1	4	2	4	2	5	1
2	2	3	2	1	1	4	1	5	1	4	1	4	2	5	1	5	1	4	1	4	1	5	2	5	1	5	1	4	1	5	1	5	1	5	1	5	1	5	1	5	1	4	1	4	1	4	1
1	5	3	2	1	1	5	1	4	1	4	2	4	1	4	1	5	1	5	1	4	1	5	1	4	1	5	1	4	2	5	1	4	1	5	1	5	1	5	1	5	1	4	1	4	1	4	1
2	3	3	1	2	1	2	1	2	1	2	1	4	1	5	1	5	3	2	1	4	1	2	1	5	1	2	1	3	1	5	2	5	1	5	2	2	1	2	1	5	2	4	1	4	1	4	1
2	2	3	4	1	1	2	1	2	1	2	1	5	2	5	2	5	1	2	1	5	2	2	1	5	2	2	1	5	1	5	1	4	1	5	1	2	1	2	1	5	2	5	2	5	2	5	2
1	4	4	2	1	1	2	1	4	1	2	1	4	1	5	1	5	1	2	1	4	1	2	1	2	5	2	1	5	1	5	1	2	5	5	1	2	1	5	1	5	1	5	1	5	1	4	1
2	2	3	1	2	1	4	1	4	1	4	1	4	2	4	2	4	2	5	2	4	1	5	2	5	3	5	2	4	2	4	2	5	3	5	3	2	3	2	3	5	2	4	2	4	2	4	1
2	3	3	1	2	1	5	2	5	2	5	2	5	1	5	2	5	2	5	2	5	1	5	2	5	2	5	2	5	1	5	2	4	1	4	1	5	2	5	2	5	2	5	1	5	1	5	1
1	2	2	5	3	1	5	1	4	1	4	2	4	2	2	1	2	1	5	1	4	1	5	1	4	1	5	1	5	2	2	1	4	1	4	1	5	1	5	1	4	1	5	2	5	2	4	1
2	4	1	5	3	1	4	1	4	1	4	1	4	2	2	3	5	1	4	1	5	3	5	2	5	1	5	2	4	1	5	1	5	1	5	1	5	2	4	1	5	1	3	2	4	1	4	3
2	3	3	1	2	1	4	4	5	4	4	4	4	2	5	2	4	2	4	4	4	1	5	4	5	2	4	4	4	2	4	1	5	2	5	2	2	4	2	4	4	1	4	2	4	2	4	1
2	3	3	3	2	1	5	1	4	1	4	2	4	2	5	2	5	2	5	1	4	1	5	1	5	2	5	1	5	2	5	2	5	2	5	2	5	1	2	1	5	2	5	2	5	2	4	1
2	4	2	5	1	1	2	1	2	1	2	1	5	2	5	1	5	1	2	1	5	2	2	1	2	1	2	1	5	1	5	1	2	1	5	1	2	1	2	1	3	1	5	2	5	2	5	2
2	5	1	1	2	1	4	1	5	1	4	1	4	2	5	1	5	1	4	1	4	1	5	2	5	1	4	1	4	2	5	1	5	1	5	1	2	4	5	1	5	1	4	2	4	2	4	1
1	2	2	4	1	1	5	1	4	1	4	2	4	1	4	1	5	2	5	1	4	1	5	1	4	1	5	1	4	2	5	2	5	2	5	2	5	1	5	1	5	2	4	1	4	1	4	1
1	3	3	3	2	1	5	1	5	1	4	1	4	2	5	1	5	1	5	1	4	2	5	1	5	1	5	1	4	2	5	2	5	2	5	2	5	1	5	1	2	4	4	2	4	2	4	2
2	5	2	2	2	1	4	3	4	3	5	3	4	2	5	2	5	1	4	3	5	2	5	3	5	2	5	3	4	2	5	1	2	4	5	1	5	3	5	3	5	2	4	2	4	2	4	1
1	3	2	1	1	1	4	1	4	1	5	1	4	2	5	3	5	3	4	1	5	2	5	2	5	2	5	2	4	2	5	3	5	2	5	2	5	2	5	1	5	2	4	2	4	2	4	1
2	2	3	2	2	1	5	3	4	3	5	3	4	2	4	1	5	1	5	3	4	1	5	3	4	1	5	3	3	2	5	2	4	1	5	2	5	3	5	3	5	2	4	2	4	2	4	1
2	3	2	1	2	1	4	1	5	2	4	1	5	2	2	1	2	1	5	2	5	4	5	2	5	1	5	2	3	2	2	1	5	1	2	1	5	2	4	1	5	2	3	2	3	2	5	4
1	4	3	1	2	1	4	1	2	1	4	1	4	2	4	1	4	1	4	1	4	1	4	1	5	2	4	1	5	2	5	2	5	2	5	2	4	1	5	1	5	2	5	2	5	2	4	1
2	5	3	2	3	1	5	1	5	1	4	2	4	1	5	2	2	1	5	1	4	1	5	1	5	2	5	1	4	2	2	1	5	2	5	2	5	1	5	1	2	1	4	1	4	1	4	1
2	3	2	2	5	1	5	2	4	2	4	2	5	2	4	2	4	2	5	2	5	1	5	2	5	1	5	2	5	1	4	2	5	1	5	3	5	2	5	2	5	2	5	2	5	2	5	1
1	3	2	1	3	1	5	1	5	1	4	1	4	2	2	1	5	1	5	1	4	1	5	1	2	1	5	1	4	1	5	1	2	1	5	2	5	1	5	1	5	1	4	2	4	2	4	1
1	4	2	1	3	1	4	1	5	2	5	1	5	1	5	2	5	2	5	1	5	1	5	2	5	2	5	1	5	2	5	2	5	2	5	2	2	3	2	3	5	2	5	1	5	1	5	1
1	5	3	2	1	1	4	1	4	1	3	1	4	2	4	1	5	1	5	2	4	1	5	2	5	3	5	2	5	2	5	2	5	3	5	2	2	3	5	1	5	2	5	2	5	2	4	1
2	3	3	1	1	2	4	1	4	1	5	1	4	2	4	1	2	1	4	1	4	1	5	2	4	1	5	2	4	2	2	1	4	1	5	2	5	2	5	2	2	1	4	2	4	2	4	1
2	3	3	1	2	1	5	2	4	1	5	1	4	2	4	1	4	1	4	1	5	2	5	2	5	2	5	2	5	2	5	2	4	1	4	1	4	1	4	1	2	3	5	2	5	2	4	1
2	3	3	1	2	1	4	1	4	1	5	1	4	2	5	3	5	4	4	1	5	2	5	2	5	3	5	2	4	2	2	1	5	3	5	2	5	2	5	2	2	1	4	2	4	2	4	1
2	2	3	1	3	1	4	1	4	1	4	1	4	2	5	1	5	1	4	1	4	2	5	2	5	1	5	2	4	1	5	2	5	1	5	1	5	2	5	2	5	2	4	2	4	2	4	2
1	4	1	1	2	1	4	1	4	1	4	1	4	2	5	1	5	1	4	1	4	2	5	2	5	1	5	2	4	1	5	2	5	1	5	1	5	2	5	2	5	2	4	2	4	2	4	2
2	4	4	1	3	1	2	4	4	1	4	1	4	2	5	1	5	1	2	4	4	1	5	2	5	2	5	2	5	2	5	1	5	2	5	1	5	2	5	2	4	1	4	2	4	2	4	1
2	3	3	1	2	1	5	1	5	1	5	1	4	2	5	2	5	2	5	1	4	1	5	1	5	2	5	1	5	2	5	2	5	2	5	2	5	1	5	1	5	1	4	2	4	2	4	1
2	5	2	6	2	1	4	1	2	1	4	1	4	2	4	1	4	1	4	1	4	1	4	1	5	2	4	1	5	2	5	2	5	2	5	2	4	1	5	1	5	2	5	2	5	2	4	1
2	2	2	4	1	1	2	3	5	2	4	1	5	1	5	2	4	4	2	3	5	1	5	2	5	2	5	1	4	2	5	2	5	2	5	2	5	1	5	2	5	2	3	2	4	2	5	1
1	4	1	5	3	1	5	1	4	1	5	1	5	2	4	2	4	2	5	1	4	1	5	1	3	1	5	1	4	2	5	2	5	2	5	2	5	1	5	1	5	2	5	2	5	2	4	1
1	3	3	3	2	1	5	1	5	1	4	1	4	2	2	1	2	1	5	1	4	2	5	1	5	2	5	1	4	1	2	2	5	2	5	2	5	1	5	1	2	1	4	2	4	2	4	2
1	3	3	2	3	1	5	1	5	1	4	1	4	2	5	2	5	2	5	1	4	2	5	1	5	2	5	1	4	2	5	2	5	2	5	2	5	1	5	2	5	2	4	2	4	2	4	2
2	3	3	1	1	1	5	2	5	2	4	1	4	2	5	1	5	1	5	2	5	2	5	2	4	1	5	2	4	1	3	2	4	1	4	1	5	2	5	1	5	1	4	1	4	1	5	2
2	3	3	3	2	2	5	2	5	2	3	2	4	1	5	2	5	2	5	2	5	1	5	2	3	1	5	2	5	1	5	2	5	2	5	2	5	2	5	2	5	2	4	1	4	1	5	1
1	3	2	5	2	1	5	1	4	1	4	2	4	1	4	1	5	2	5	1	4	1	5	1	4	1	5	1	4	2	5	2	5	2	5	2	5	1	5	1	5	2	4	1	4	1	4	1
1	3	4	1	5	1	5	1	5	1	4	1	4	2	5	2	5	2	5	1	4	1	5	1	5	2	5	1	3	1	5	2	5	2	5	2	5	1	5	1	5	2	4	2	4	2	4	1
2	3	2	5	1	1	2	1	4	1	2	1	4	1	5	1	5	1	2	1	4	1	2	1	5	1	2	1	5	1	5	1	4	1	4	1	2	1	2	1	4	4	5	1	5	1	4	1
2	2	2	5	1	1	4	1	1	1	1	1	4	2	5	2	5	2	4	1	4	1	1	2	2	3	4	1	5	1	5	2	2	3	5	2	1	3	5	2	5	2	5	1	5	1	4	1
2	3	3	1	2	2	5	3	4	3	5	3	4	2	4	1	5	1	5	3	4	1	5	3	4	1	5	3	3	2	5	2	4	1	5	2	5	3	5	3	5	2	4	2	4	2	4	1
1	2	3	3	2	1	5	1	5	1	4	1	4	2	5	2	5	2	5	1	4	2	5	1	5	2	5	1	4	2	5	2	5	2	5	2	5	1	5	2	5	2	4	2	4	2	4	2
1	2	1	4	1	1	4	4	5	4	4	4	4	2	5	2	4	2	4	4	4	1	5	4	5	2	4	4	4	2	4	1	5	2	5	2	2	4	2	4	4	1	4	2	4	2	4	1
2	2	3	1	1	1	4	1	5	2	4	1	5	1	5	2	4	2	4	1	5	1	5	2	5	2	5	1	4	1	4	2	4	1	4	2	5	1	5	2	4	2	5	2	4	1	5	1
1	3	2	5	2	1	5	2	4	1	5	2	5	1	5	1	5	2	5	2	5	1	5	2	5	1	4	1	5	1	5	2	5	1	5	2	5	2	5	2	5	2	5	1	5	1	5	1
1	2	1	4	1	1	2	1	4	1	2	1	4	3	3	1	5	1	4	1	4	3	4	1	3	1	4	1	4	2	5	2	3	1	3	1	4	1	4	1	5	2	4	3	4	3	4	3
1	5	3	6	4	1	5	2	5	2	4	2	4	1	5	2	5	2	5	2	4	1	5	2	5	4	5	2	3	1	5	2	5	4	5	3	5	2	5	2	5	2	4	1	4	1	4	1
1	4	1	2	3	2	4	1	1	1	1	1	4	2	4	2	4	2	4	1	4	1	1	2	5	1	4	1	5	1	2	1	5	2	5	2	1	5	1	5	5	2	4	2	4	2	4	1
2	4	3	1	4	1	4	1	5	1	5	1	5	2	3	1	2	5	5	1	5	1	5	2	3	1	5	1	5	2	5	2	5	2	5	2	5	1	5	1	5	2	5	2	5	2	5	1
2	2	4	2	1	1	5	1	5	1	4	1	5	2	4	1	5	1	5	1	4	2	5	1	4	1	5	1	4	2	5	2	4	1	4	1	5	1	5	1	5	2	5	2	5	2	4	2
1	2	2	2	5	1	2	4	4	1	4	1	5	2	4	2	4	2	2	4	5	1	5	2	3	1	5	2	4	2	2	1	3	1	2	1	5	2	5	1	5	1	4	2	4	2	5	1
1	2	2	4	1	1	5	1	4	1	5	1	5	2	4	1	4	1	5	1	4	1	5	1	5	2	5	1	4	2	4	1	5	2	5	2	5	1	4	1	5	2	4	2	4	2	4	1
2	5	2	6	3	1	4	1	5	1	5	1	4	2	2	1	2	1	4	1	4	1	5	2	5	2	4	1	4	2	2	1	5	2	5	2	5	2	5	2	4	1	4	2	4	2	4	1
2	2	4	1	5	1	5	1	5	2	4	2	5	1	4	1	2	1	5	1	5	1	5	2	4	1	5	1	4	1	2	2	4	1	5	2	5	1	5	1	2	2	5	1	5	1	5	1
2	3	3	2	2	2	4	4	5	4	4	4	4	2	5	2	4	2	4	4	4	1	5	4	5	2	4	4	4	2	4	1	5	2	5	2	2	4	2	4	4	1	4	2	4	2	4	1
2	3	4	5	3	1	5	1	5	3	5	3	4	1	5	1	4	2	5	3	4	1	5	3	5	1	5	3	3	1	4	2	5	1	5	2	5	3	5	3	4	2	4	1	4	1	4	1
1	4	2	1	3	1	2	1	4	1	2	1	4	1	5	1	5	1	2	1	4	1	2	1	5	1	2	1	5	1	5	2	5	1	5	2	2	1	5	1	4	1	5	1	5	1	4	1
1	2	2	2	3	1	5	1	5	2	5	1	5	1	5	1	5	1	5	1	5	1	5	2	5	2	5	1	4	2	5	2	5	2	5	2	5	1	5	1	5	2	5	1	5	1	5	1
2	4	3	6	3	1	4	3	4	3	5	3	4	2	5	2	5	1	4	3	5	2	5	3	5	2	5	3	4	2	5	1	2	4	5	1	5	3	5	3	5	2	4	2	4	2	4	1
2	3	4	2	2	1	5	1	2	1	5	1	4	2	2	5	2	5	5	1	4	1	5	1	5	2	5	1	5	2	2	5	5	2	5	2	5	1	5	2	5	2	5	2	5	2	4	1
1	4	3	5	3	1	5	1	4	1	4	2	4	1	4	1	5	1	5	1	4	1	5	1	4	1	5	1	4	2	5	1	4	1	5	1	5	1	5	1	5	1	4	1	4	1	4	1
2	3	4	3	2	1	5	1	5	1	5	1	4	1	5	3	2	1	5	1	4	1	5	1	5	3	5	1	4	2	2	1	5	3	5	3	5	1	5	1	5	2	4	1	4	1	4	1
1	2	3	5	2	1	3	5	4	1	3	5	5	1	5	1	5	1	3	5	4	1	3	5	5	2	3	5	4	2	5	1	4	1	4	1	3	5	3	5	5	2	5	1	5	1	4	1
1	4	3	1	5	1	5	2	4	2	4	2	5	2	2	1	2	1	5	2	5	1	5	2	5	2	5	2	4	2	2	2	5	2	2	2	5	2	5	2	2	1	5	2	5	2	5	1
1	5	2	2	2	1	2	4	4	1	4	1	4	2	5	2	5	2	2	4	4	1	5	2	5	2	5	2	5	2	5	2	5	2	5	2	5	2	5	2	4	1	4	2	4	2	4	1
1	2	3	5	3	1	5	1	4	1	5	1	5	2	4	1	5	2	5	1	4	1	5	1	4	1	5	1	5	2	3	2	4	1	4	1	5	1	5	1	3	2	5	2	5	2	4	1
2	5	3	6	2	1	4	1	5	2	4	1	4	2	5	2	5	1	4	1	4	1	5	2	5	2	5	1	4	1	5	2	5	2	5	2	5	1	5	1	4	1	4	2	4	2	4	1
1	5	4	5	1	1	2	4	4	1	4	1	5	2	4	1	4	1	2	4	5	1	5	2	5	2	5	2	4	2	5	2	4	1	4	1	5	2	5	2	5	2	5	2	5	2	5	1
1	3	2	3	1	1	5	1	5	1	4	1	4	2	2	1	2	1	5	1	4	2	5	1	4	1	5	1	3	1	2	1	4	1	4	1	5	1	5	1	4	1	3	1	3	1	4	2
1	4	3	2	2	1	4	1	4	1	5	1	4	2	5	3	5	4	4	1	5	2	5	2	5	3	5	2	4	2	2	1	5	3	5	2	5	2	5	2	2	1	4	2	4	2	4	1
2	4	4	2	5	1	2	1	2	1	2	1	5	2	3	1	5	1	2	1	5	2	2	1	3	1	2	1	5	1	5	1	3	1	3	1	2	1	2	1	5	1	5	2	5	2	5	2
2	3	3	3	3	1	4	1	5	2	4	1	5	1	4	2	4	2	4	1	5	1	5	2	5	2	5	1	4	1	5	2	4	1	5	2	5	1	5	1	5	2	4	1	4	1	5	1
2	3	3	2	2	1	5	1	5	1	4	2	4	1	5	2	2	1	5	1	4	1	5	1	5	2	5	1	4	2	2	1	5	2	5	2	5	1	5	1	2	1	4	1	4	1	4	1
2	3	3	2	2	1	2	4	4	1	4	1	5	2	2	3	2	1	2	4	5	1	5	2	2	3	5	2	4	2	3	1	2	3	3	1	5	2	5	2	5	2	5	2	5	2	5	1
1	3	3	5	5	1	4	1	4	1	4	1	4	2	2	1	2	1	5	2	4	1	5	2	2	5	5	2	5	2	3	1	2	5	3	1	5	2	2	1	4	1	5	2	5	2	4	1
2	3	3	5	1	1	5	2	5	2	5	2	4	1	5	1	5	1	5	2	4	1	5	2	4	1	5	2	3	1	5	1	5	2	5	2	5	2	5	2	5	2	3	1	3	1	4	1
1	2	1	1	1	1	5	1	5	1	4	2	5	2	5	1	5	1	5	1	4	2	5	1	5	1	5	1	4	2	5	1	5	2	5	2	5	1	5	1	5	2	5	2	5	2	4	2
2	3	3	1	3	1	5	3	5	2	4	1	5	1	4	2	4	2	5	3	5	1	5	2	5	1	5	1	4	1	5	2	5	1	5	1	5	1	4	2	5	1	4	1	4	1	5	1
2	3	2	5	1	1	2	1	4	1	2	1	4	1	5	1	5	1	2	1	4	1	2	1	2	5	2	1	5	1	5	1	2	5	5	1	2	1	5	1	5	1	5	1	5	1	4	1
2	3	2	5	2	1	2	1	4	1	2	1	4	1	5	1	5	1	2	1	4	1	2	1	5	1	2	1	5	1	5	1	4	1	4	1	2	1	2	1	4	4	5	1	5	1	4	1
2	3	2	5	2	1	4	1	4	1	5	1	4	2	5	1	5	2	4	1	4	4	5	2	5	2	5	2	4	1	4	1	2	4	4	1	5	2	5	1	4	1	5	2	4	1	5	3
1	2	3	1	2	1	5	2	4	1	5	1	4	2	4	1	4	1	4	1	5	2	5	2	5	2	5	2	5	2	5	2	4	1	4	1	4	1	4	1	2	3	5	2	5	2	4	1

## Sheet: AHP
Expert 1		Must-be quality	One-dimensional quality	Attractive quality			T7	T8	T9	T14	T27			T11	T12	T13	T16	T17	T22	T23			T15	T19	T20	T21	T24
	Must-be quality	1	2	3		T7	1	2	3	0.5	0.333333		T11	1	2	2	0.2	0.333333	0.5	0.5		T15	1	4	3	2	3
	One-dimensional quality	0.5	1	3		T8	0.5	1	2	0.5	0.333333		T12	0.5	1	1	0.25	0.333333	0.5	0.333333		T19	0.25	1	0.333333	0.25	0.5
	Attractive quality	0.333333	0.333333	1		T9	0.333333	0.5	1	0.333333	0.25		T13	0.5	1	1	0.2	0.25	0.5	0.5		T20	0.333333	3	1	0.5	2
						T14	2	2	3	1	0.5		T16	5	4	5	1	2	2	3		T21	0.5	4	2	1	3
						T17	3	3	4	2	1		T17	3	3	4	0.5	1	2	3		T24	0.333333	2	0.5	0.333333	1
													T22	2	2	2	0.5	0.5	1	2
													T23	2	3	2	0.333333	0.333333	0.5	1
Expert 2		Must-be quality	One-dimensional quality	Attractive quality			T7	T8	T9	T14	T27			T11	T12	T13	T16	T17	T22	T23			T15	T19	T20	T21	T24
	Must-be quality	1	1	2		T7	1	0.333333	0.2	0.2	1		T11	1	2	0.333333	3	4	5	2		T15	1	3	0.5	2	4
	One-dimensional quality	1	1	2		T8	3	1	0.5	0.333333	2		T12	0.5	1	0.5	2	3	4	2		T19	0.333333	1	0.25	0.5	2
	Attractive quality	0.5	0.5	1		T9	5	2	1	0.5	2		T13	3	2	1	4	3	4	3		T20	2	4	1	3	5
						T14	5	3	2	1	3		T16	0.333333	0.5	0.25	1	2	3	0.5		T21	0.5	2	0.333333	1	2
						T17	1	0.5	0.5	0.333333	1		T17	0.25	0.333333	0.333333	0.5	1	2	0.333333		T24	0.25	0.5	0.2	0.5	1
													T22	0.2	0.25	0.25	0.333333	0.5	1	0.333333
													T23	0.5	0.5	0.333333	2	3	3	1
Expert 3		Must-be quality	One-dimensional quality	Attractive quality			T7	T8	T9	T14	T27			T11	T12	T13	T16	T17	T22	T23			T15	T19	T20	T21	T24
	Must-be quality	1	2	2		T7	1	2	4	0.5	0.333333		T11	1	2	3	0.2	0.333333	0.5	0.5		T15	1	2	0.5	2	5
	One-dimensional quality	0.5	1	4		T8	0.5	1	2	0.5	0.333333		T12	0.5	1	1	0.25	0.333333	0.5	0.333333		T19	0.5	1	0.333333	0.5	2
	Attractive quality	0.5	0.25	1		T9	0.25	0.5	1	0.333333	0.25		T13	0.333333	1	1	0.2	0.25	0.5	0.5		T20	2	3	1	3	4
						T14	2	2	3	1	0.5		T16	5	4	5	1	2	2	3		T21	0.5	2	0.333333	1	2
						T17	3	3	4	2	1		T17	3	3	4	0.5	1	2	3		T24	0.2	0.5	0.25	0.5	1
													T22	2	2	2	0.5	0.5	1	2
													T23	2	3	2	0.333333	0.333333	0.5	1
Expert 4		Must-be quality	One-dimensional quality	Attractive quality			T7	T8	T9	T14	T27			T11	T12	T13	T16	T17	T22	T23			T15	T19	T20	T21	T24
	Must-be quality	1	2	3		T7	1	2	3	0.5	0.333333		T11	1	3	2	0.5	3	3	0.5		T15	1	5	3	2	3
	One-dimensional quality	0.5	1	3		T8	0.5	1	2	0.5	0.333333		T12	0.333333	1	0.5	0.333333	2	3	0.5		T19	0.2	1	0.333333	0.25	0.5
	Attractive quality	0.333333	0.333333	1		T9	0.333333	0.5	1	0.333333	0.2		T13	0.5	2	1	0.333333	3	4	0.333333		T20	0.333333	3	1	0.5	2
						T14	2	2	3	1	0.333333		T16	2	3	3	1	4	3	2		T21	0.5	4	2	1	3
						T17	3	3	5	3	1		T17	0.333333	0.5	0.333333	0.25	1	2	0.333333		T24	0.333333	2	0.5	0.333333	1
													T22	0.333333	0.333333	0.25	0.333333	0.5	1	0.25
													T23	2	2	3	0.5	3	4	1
Expert 5		Must-be quality	One-dimensional quality	Attractive quality			T7	T8	T9	T14	T27			T11	T12	T13	T16	T17	T22	T23			T15	T19	T20	T21	T24
	Must-be quality	1	2	2		T7	1	0.333333	0.2	0.166667	0.5		T11	1	3	2	0.5	3	3	0.5		T15	1	3	2	3	5
	One-dimensional quality	0.5	1	4		T8	3	1	0.333333	0.25	2		T12	0.333333	1	0.5	0.333333	2	3	0.5		T19	0.333333	1	0.5	2	3
	Attractive quality	0.5	0.25	1		T9	5	3	1	0.5	2		T13	0.5	2	1	0.333333	3	4	0.333333		T20	0.5	2	1	3	4
						T14	6	4	2	1	2		T16	2	3	3	1	4	4	2		T21	0.333333	0.5	0.333333	1	2
						T17	2	0.5	0.5	0.5	1		T17	0.333333	0.5	0.333333	0.25	1	2	0.333333		T24	0.2	0.333333	0.25	0.5	1
													T22	0.333333	0.333333	0.25	0.25	0.5	1	0.25
													T23	2	2	3	0.5	3	4	1
Expert 6		Must-be quality	One-dimensional quality	Attractive quality			T7	T8	T9	T14	T27			T11	T12	T13	T16	T17	T22	T23			T15	T19	T20	T21	T24
	Must-be quality	1	1	3		T7	1	2	3	0.5	0.333333		T11	1	2	2	0.2	0.333333	0.5	0.5		T15	1	4	3	2	2
	One-dimensional quality	1	1	3		T8	0.5	1	2	0.333333	0.333333		T12	0.5	1	1	0.25	0.333333	0.5	0.333333		T19	0.25	1	0.333333	0.25	0.5
	Attractive quality	0.333333	0.333333	1		T9	0.333333	0.5	1	0.333333	0.25		T13	0.5	1	1	0.2	0.25	0.5	0.5		T20	0.333333	3	1	0.5	2
						T14	2	3	3	1	0.5		T16	5	4	5	1	2	2	3		T21	0.5	4	2	1	3
						T17	3	3	4	2	1		T17	3	3	4	0.5	1	2	3		T24	0.5	2	0.5	0.333333	1
													T22	2	2	2	0.5	0.5	1	2
													T23	2	3	2	0.333333	0.333333	0.5	1
Expert 7		Must-be quality	One-dimensional quality	Attractive quality			T7	T8	T9	T14	T27			T11	T12	T13	T16	T17	T22	T23			T15	T19	T20	T21	T24
	Must-be quality	1	2	2		T7	1	0.5	0.2	0.166667	0.5		T11	1	2	3	0.25	0.333333	0.5	0.5		T15	1	4	3	2	3
	One-dimensional quality	0.5	1	3		T8	2	1	0.5	0.333333	2		T12	0.5	1	1	0.25	0.333333	0.5	0.333333		T19	0.25	1	0.333333	0.25	0.5
	Attractive quality	0.5	0.333333	1		T9	5	2	1	0.5	2		T13	0.333333	1	1	0.2	0.25	0.5	0.5		T20	0.333333	3	1	0.5	2
						T14	6	3	2	1	3		T16	4	4	5	1	2	2	3		T21	0.5	4	2	1	2
						T17	2	0.5	0.5	0.333333	1		T17	3	3	4	0.5	1	2	4		T24	0.333333	2	0.5	0.5	1
													T22	2	2	2	0.5	0.5	1	3
													T23	2	3	2	0.333333	0.25	0.333333	1
Expert 8		Must-be quality	One-dimensional quality	Attractive quality			T7	T8	T9	T14	T27			T11	T12	T13	T16	T17	T22	T23			T15	T19	T20	T21	T24
	Must-be quality	1	2	3		T7	1	3	2	3	5		T11	1	2	3	0.2	0.25	0.333333	0.5		T15	1	4	3	2	3
	One-dimensional quality	0.5	1	4		T8	0.333333	1	0.5	2	3		T12	0.5	1	1	0.25	0.333333	0.5	0.333333		T19	0.25	1	0.333333	0.2	0.5
	Attractive quality	0.333333	0.25	1		T9	0.5	2	1	3	4		T13	0.333333	1	1	0.2	0.25	0.5	0.5		T20	0.333333	3	1	0.5	2
						T14	0.333333	0.5	0.333333	1	2		T16	5	4	5	1	2	2	3		T21	0.5	5	2	1	3
						T17	0.2	0.333333	0.25	0.5	1		T17	4	3	4	0.5	1	2	3		T24	0.333333	2	0.5	0.333333	1
													T22	3	2	2	0.5	0.5	1	2
													T23	2	3	2	0.333333	0.333333	0.5	1
Expert 9		Must-be quality	One-dimensional quality	Attractive quality			T7	T8	T9	T14	T27			T11	T12	T13	T16	T17	T22	T23			T15	T19	T20	T21	T24
	Must-be quality	1	7	5		T7	1	2	4	0.333333	0.25		T11	1	2	2	0.2	0.5	0.5	0.5		T15	1	4	2	2	2
	One-dimensional quality	0.142857	1	0.333333		T8	0.5	1	2	0.25	0.2		T12	0.5	1	1	0.25	0.333333	0.5	0.333333		T19	0.25	1	0.333333	0.25	0.5
	Attractive quality	0.2	3	1		T9	0.25	0.5	1	0.333333	0.25		T13	0.5	1	1	0.2	0.333333	0.5	0.5		T20	0.5	3	1	0.5	2
						T14	3	4	3	1	0.5		T16	5	4	5	1	2	2	3		T21	0.5	4	2	1	3
						T17	4	5	4	2	1		T17	2	3	3	0.5	1	2	3		T24	0.5	2	0.5	0.333333	1
													T22	2	2	2	0.5	0.5	1	2
													T23	2	3	2	0.333333	0.333333	0.5	1
Expert 10		Must-be quality	One-dimensional quality	Attractive quality			T7	T8	T9	T14	T27			T11	T12	T13	T16	T17	T22	T23			T15	T19	T20	T21	T24
	Must-be quality	1	2	3		T7	1	4	2	3	6		T11	1	2	2	0.2	0.333333	0.5	0.5		T15	1	4	3	2	3
	One-dimensional quality	0.5	1	3		T8	0.25	1	0.5	2	3		T12	0.5	1	1	0.25	0.333333	0.5	0.333333		T19	0.25	1	0.333333	0.25	0.5
	Attractive quality	0.333333	0.333333	1		T9	0.5	2	1	3	4		T13	0.5	1	1	0.2	0.25	0.5	0.5		T20	0.333333	3	1	0.5	2
						T14	0.333333	0.5	0.333333	1	2		T16	5	4	5	1	2	2	3		T21	0.5	4	2	1	3
						T17	0.166667	0.333333	0.25	0.5	1		T17	3	3	4	0.5	1	2	3		T24	0.333333	2	0.5	0.333333	1
													T22	2	2	2	0.5	0.5	1	2
													T23	2	3	2	0.333333	0.333333	0.5	1
Expert 11		Must-be quality	One-dimensional quality	Attractive quality			T7	T8	T9	T14	T27			T11	T12	T13	T16	T17	T22	T23			T15	T19	T20	T21	T24
	Must-be quality	1	3	0.2		T7	1	2	3	1	0.333333		T11	1	2	2	0.2	0.333333	0.5	0.5		T15	1	4	3	2	3
	One-dimensional quality	0.333333	1	0.142857		T8	0.5	1	2	0.5	0.333333		T12	0.5	1	1	0.333333	0.333333	0.5	0.333333		T19	0.25	1	0.5	0.333333	0.5
	Attractive quality	5	7	1		T9	0.333333	0.5	1	0.333333	0.25		T13	0.5	1	1	0.25	0.25	0.5	0.5		T20	0.333333	2	1	0.5	2
						T14	1	2	3	1	0.5		T16	5	3	4	1	2	2	3		T21	0.5	3	2	1	3
						T17	3	3	4	2	1		T17	3	3	4	0.5	1	2	3		T24	0.333333	2	0.5	0.333333	1
													T22	2	2	2	0.5	0.5	1	2
													T23	2	3	2	0.333333	0.333333	0.5	1
Expert 12		Must-be quality	One-dimensional quality	Attractive quality			T7	T8	T9	T14	T27			T11	T12	T13	T16	T17	T22	T23			T15	T19	T20	T21	T24
	Must-be quality	1	5	1		T7	1	2	2	0.5	0.333333		T11	1	2	2	0.2	0.333333	0.5	0.5		T15	1	4	3	2	3
	One-dimensional quality	0.2	1	0.333333		T8	0.5	1	2	0.5	0.333333		T12	0.5	1	1	0.25	0.333333	0.5	0.333333		T19	0.25	1	0.333333	0.25	0.5
	Attractive quality	1	3	1		T9	0.5	0.5	1	0.333333	0.25		T13	0.5	1	1	0.2	0.25	0.5	0.5		T20	0.333333	3	1	0.5	2
						T14	2	2	3	1	0.5		T16	5	4	5	1	2	2	3		T21	0.5	4	2	1	4
						T17	3	3	4	2	1		T17	3	3	4	0.5	1	2	3		T24	0.333333	2	0.5	0.25	1
													T22	2	2	2	0.5	0.5	1	2
													T23	2	3	2	0.333333	0.333333	0.5	1
